# Supplementary material for: Microbial communities colonising plastics during transition from the wastewater treatment plant to marine waters
Source: Environ Microbiome. 2024 Apr 29;19:27. doi: 10.1186/s40793-024-00569-2 (PMC11057073; doi:10.1186/s40793-024-00569-2)
Supplement: Supplementary file 2 — Additional file 2. It contains Supplementary Tables S3, S5 and S6 [file 40793_2024_569_MOESM2_ESM.xlsx]

## Sheet: Table S3
Table S3. Summary table of PERMANOVA statistical significance. Results are shown for relationships between prokaryotic families, sample and timepoint in the 16S rRNA gene amplicon data.
(Family:Timepoint:Type)	Estimate	Std. Error	t value	Pr(>|t|)
Actinomarinaceae:Baseline:Brackish	0.00170122	0.0229004	0.0742878	0.940784
Aeromonadaceae:Baseline:Brackish	0.129167	0.0229004	5.64041	1.76598e-08
Alcanivoracaceae:Baseline:Brackish	-0.000175596	0.0229004	-0.00766784	0.993882
Alteromonadaceae:Baseline:Brackish	0.000455786	0.0229004	0.019903	0.984121
Arcobacteraceae:Baseline:Brackish	0.0136412	0.0229004	0.595674	0.551413
Bacillaceae:Baseline:Brackish	-0.000175596	0.0229004	-0.00766784	0.993882
Balneolaceae:Baseline:Brackish	-0.000175596	0.0229004	-0.00766784	0.993882
Bdellovibrionaceae:Baseline:Brackish	-0.000125423	0.0229004	-0.00547691	0.99563
Burkholderiaceae:Baseline:Brackish	0.00498167	0.0229004	0.217537	0.827797
Cellvibrionaceae:Baseline:Brackish	0.119089	0.0229004	5.20033	2.04854e-07
Clade I:Baseline:Brackish	0.000225758	0.0229004	0.00985827	0.992135
Clostridiaceae:Baseline:Brackish	0.00119579	0.0229004	0.0522172	0.958357
Colwelliaceae:Baseline:Brackish	0.0012296	0.0229004	0.0536932	0.957181
Comamonadaceae:Baseline:Brackish	0.00516127	0.0229004	0.225379	0.821691
Crocinitomicaceae:Baseline:Brackish	0.00153193	0.0229004	0.0668953	0.946667
Cycloclasticaceae:Baseline:Brackish	-0.000175596	0.0229004	-0.00766784	0.993882
Flavobacteriaceae:Baseline:Brackish	0.0347866	0.0229004	1.51904	0.1288
Halomonadaceae:Baseline:Brackish	0.00376186	0.0229004	0.164271	0.869523
Hyphomonadaceae:Baseline:Brackish	-0.000175596	0.0229004	-0.00766784	0.993882
Idiomarinaceae:Baseline:Brackish	-7.39293e-05	0.0229004	-0.0032283	0.997424
Kangiellaceae:Baseline:Brackish	-0.000175596	0.0229004	-0.00766784	0.993882
Marinobacteraceae:Baseline:Brackish	0.000398234	0.0229004	0.0173899	0.986126
Methyloligellaceae:Baseline:Brackish	-0.000175596	0.0229004	-0.00766784	0.993882
Methylophagaceae:Baseline:Brackish	-0.000175596	0.0229004	-0.00766784	0.993882
Methylophilaceae:Baseline:Brackish	0.01577	0.0229004	0.688636	0.491076
Micavibrionaceae:Baseline:Brackish	-0.000108655	0.0229004	-0.0047447	0.996214
Moraxellaceae:Baseline:Brackish	0.215577	0.0229004	9.4137	6.45366e-21
Mycoplasmataceae:Baseline:Brackish	-0.000175596	0.0229004	-0.00766784	0.993882
Oleiphilaceae:Baseline:Brackish	-0.000175596	0.0229004	-0.00766784	0.993882
Oxalobacteraceae:Baseline:Brackish	0.0202088	0.0229004	0.882467	0.377556
Peptostreptococcaceae:Baseline:Brackish	0.00179983	0.0229004	0.0785941	0.937358
Porticoccaceae:Baseline:Brackish	0.00246793	0.0229004	0.107768	0.914183
Pseudoalteromonadaceae:Baseline:Brackish	-0.000175596	0.0229004	-0.00766784	0.993882
Pseudohongiellaceae:Baseline:Brackish	0.000422034	0.0229004	0.0184291	0.985297
Pseudomonadaceae:Baseline:Brackish	0.0376213	0.0229004	1.64282	0.100467
Rhodobacteraceae:Baseline:Brackish	5.26e-07	0.0229004	2.29691e-05	0.999982
Saccharospirillaceae:Baseline:Brackish	-0.000175596	0.0229004	-0.00766784	0.993882
Salinisphaeraceae:Baseline:Brackish	-0.000153263	0.0229004	-0.0066926	0.99466
Sandaracinaceae:Baseline:Brackish	-0.000175596	0.0229004	-0.00766784	0.993882
Saprospiraceae:Baseline:Brackish	-0.000101145	0.0229004	-0.00441676	0.996476
SAR86 clade:Baseline:Brackish	2.85787e-05	0.0229004	0.00124796	0.999004
Shewanellaceae:Baseline:Brackish	0.00035111	0.0229004	0.0153321	0.987768
Sneathiellaceae:Baseline:Brackish	-0.000175596	0.0229004	-0.00766784	0.993882
Spongiibacteraceae:Baseline:Brackish	0.00168874	0.0229004	0.0737428	0.941217
Thermaceae:Baseline:Brackish	-0.000175596	0.0229004	-0.00766784	0.993882
Thioglobaceae:Baseline:Brackish	6.66623e-05	0.0229004	0.00291097	0.997677
Yersiniaceae:Baseline:Brackish	-0.000175596	0.0229004	-0.00766784	0.993882
Actinomarinaceae:Baseline:Effluent	0.000528807	0.0198323	0.0266639	0.978729
Aeromonadaceae:Baseline:Effluent	0.0118381	0.0198323	0.596909	0.550589
Alcanivoracaceae:Baseline:Effluent	-0.000175596	0.0198323	-0.00885406	0.992936
Alteromonadaceae:Baseline:Effluent	-0.000175596	0.0198323	-0.00885406	0.992936
Arcobacteraceae:Baseline:Effluent	0.0147225	0.0198323	0.742349	0.457902
Bacillaceae:Baseline:Effluent	0.0449146	0.0198323	2.26472	0.0235619
Balneolaceae:Baseline:Effluent	-0.000175596	0.0198323	-0.00885406	0.992936
Bdellovibrionaceae:Baseline:Effluent	-0.000175596	0.0198323	-0.00885406	0.992936
Burkholderiaceae:Baseline:Effluent	0.000238096	0.0198323	0.0120054	0.990422
Cellvibrionaceae:Baseline:Effluent	0.121509	0.0198323	6.12685	9.47409e-10
Clade I:Baseline:Effluent	-0.000130385	0.0198323	-0.00657438	0.994755
Clostridiaceae:Baseline:Effluent	0.0342459	0.0198323	1.72677	0.0842547
Colwelliaceae:Baseline:Effluent	-0.000175596	0.0198323	-0.00885406	0.992936
Comamonadaceae:Baseline:Effluent	0.000520156	0.0198323	0.0262277	0.979076
Crocinitomicaceae:Baseline:Effluent	-0.000110291	0.0198323	-0.00556118	0.995563
Cycloclasticaceae:Baseline:Effluent	0.00192021	0.0198323	0.0968222	0.922871
Flavobacteriaceae:Baseline:Effluent	0.0147631	0.0198323	0.744398	0.456662
Halomonadaceae:Baseline:Effluent	6.30192e-05	0.0198323	0.0031776	0.997465
Hyphomonadaceae:Baseline:Effluent	-0.000175596	0.0198323	-0.00885406	0.992936
Idiomarinaceae:Baseline:Effluent	-0.000175596	0.0198323	-0.00885406	0.992936
Kangiellaceae:Baseline:Effluent	-0.000175596	0.0198323	-0.00885406	0.992936
Marinobacteraceae:Baseline:Effluent	-0.000175596	0.0198323	-0.00885406	0.992936
Methyloligellaceae:Baseline:Effluent	0.000250535	0.0198323	0.0126327	0.989921
Methylophagaceae:Baseline:Effluent	-0.000175596	0.0198323	-0.00885406	0.992936
Methylophilaceae:Baseline:Effluent	0.0431198	0.0198323	2.17422	0.0297235
Micavibrionaceae:Baseline:Effluent	-0.000175596	0.0198323	-0.00885406	0.992936
Moraxellaceae:Baseline:Effluent	0.16831	0.0198323	8.48664	2.59352e-17
Mycoplasmataceae:Baseline:Effluent	-0.000175596	0.0198323	-0.00885406	0.992936
Oleiphilaceae:Baseline:Effluent	-0.000175596	0.0198323	-0.00885406	0.992936
Oxalobacteraceae:Baseline:Effluent	0.00196083	0.0198323	0.0988707	0.921244
Peptostreptococcaceae:Baseline:Effluent	0.120568	0.0198323	6.07938	1.27309e-09
Porticoccaceae:Baseline:Effluent	0.000588915	0.0198323	0.0296947	0.976311
Pseudoalteromonadaceae:Baseline:Effluent	-0.000175596	0.0198323	-0.00885406	0.992936
Pseudohongiellaceae:Baseline:Effluent	-0.000152991	0.0198323	-0.00771422	0.993845
Pseudomonadaceae:Baseline:Effluent	0.00964755	0.0198323	0.486456	0.62666
Rhodobacteraceae:Baseline:Effluent	-8.01502e-05	0.0198323	-0.0040414	0.996776
Saccharospirillaceae:Baseline:Effluent	-0.000175596	0.0198323	-0.00885406	0.992936
Salinisphaeraceae:Baseline:Effluent	-0.000175596	0.0198323	-0.00885406	0.992936
Sandaracinaceae:Baseline:Effluent	-0.000175596	0.0198323	-0.00885406	0.992936
Saprospiraceae:Baseline:Effluent	-0.000145485	0.0198323	-0.00733575	0.994147
SAR86 clade:Baseline:Effluent	-0.000120338	0.0198323	-0.00606778	0.995159
Shewanellaceae:Baseline:Effluent	-4.79783e-06	0.0198323	-0.00024192	0.999807
Sneathiellaceae:Baseline:Effluent	-0.000175596	0.0198323	-0.00885406	0.992936
Spongiibacteraceae:Baseline:Effluent	-0.000127873	0.0198323	-0.00644772	0.994856
Thermaceae:Baseline:Effluent	0.00673719	0.0198323	0.339708	0.734087
Thioglobaceae:Baseline:Effluent	-9.77323e-05	0.0198323	-0.00492794	0.996068
Yersiniaceae:Baseline:Effluent	0.000418273	0.0198323	0.0210905	0.983174
Actinomarinaceae:1 Week:HDPE	-3.71187e-05	0.0229004	-0.00162088	0.998707
Aeromonadaceae:1 Week:HDPE	0.00163725	0.0229004	0.0714945	0.943006
Alcanivoracaceae:1 Week:HDPE	-5.44283e-05	0.0229004	-0.00237674	0.998104
Alteromonadaceae:1 Week:HDPE	0.00625498	0.0229004	0.273139	0.784755
Arcobacteraceae:1 Week:HDPE	0.00362308	0.0229004	0.15821	0.874296
Bacillaceae:1 Week:HDPE	2.34653e-05	0.0229004	0.00102467	0.999182
Balneolaceae:1 Week:HDPE	-8.85267e-05	0.0229004	-0.00386573	0.996916
Bdellovibrionaceae:1 Week:HDPE	0.00127466	0.0229004	0.055661	0.955614
Burkholderiaceae:1 Week:HDPE	0.000898466	0.0229004	0.0392337	0.968705
Cellvibrionaceae:1 Week:HDPE	0.010106	0.0229004	0.441302	0.659009
Clade I:1 Week:HDPE	-0.000175596	0.0229004	-0.00766784	0.993882
Clostridiaceae:1 Week:HDPE	0.00085055	0.0229004	0.0371413	0.970373
Colwelliaceae:1 Week:HDPE	0.12013	0.0229004	5.24577	1.6042e-07
Comamonadaceae:1 Week:HDPE	0.0139413	0.0229004	0.608782	0.54269
Crocinitomicaceae:1 Week:HDPE	0.0252378	0.0229004	1.10207	0.270472
Cycloclasticaceae:1 Week:HDPE	5.8085e-05	0.0229004	0.00253642	0.997976
Flavobacteriaceae:1 Week:HDPE	0.0202497	0.0229004	0.88425	0.376593
Halomonadaceae:1 Week:HDPE	0.00114653	0.0229004	0.0500662	0.960071
Hyphomonadaceae:1 Week:HDPE	0.000789131	0.0229004	0.0344593	0.972512
Idiomarinaceae:1 Week:HDPE	-0.000175596	0.0229004	-0.00766784	0.993882
Kangiellaceae:1 Week:HDPE	0.0356487	0.0229004	1.55669	0.119592
Marinobacteraceae:1 Week:HDPE	0.00424306	0.0229004	0.185284	0.853012
Methyloligellaceae:1 Week:HDPE	0.00824743	0.0229004	0.360144	0.718751
Methylophagaceae:1 Week:HDPE	0.000129592	0.0229004	0.00565895	0.995485
Methylophilaceae:1 Week:HDPE	0.00157233	0.0229004	0.0686595	0.945263
Micavibrionaceae:1 Week:HDPE	0.000199872	0.0229004	0.00872791	0.993036
Moraxellaceae:1 Week:HDPE	0.0246641	0.0229004	1.07702	0.281511
Mycoplasmataceae:1 Week:HDPE	-0.000175596	0.0229004	-0.00766784	0.993882
Oleiphilaceae:1 Week:HDPE	0.0792394	0.0229004	3.46018	0.000543196
Oxalobacteraceae:1 Week:HDPE	0.0295248	0.0229004	1.28927	0.197348
Peptostreptococcaceae:1 Week:HDPE	0.0031814	0.0229004	0.138923	0.889515
Porticoccaceae:1 Week:HDPE	0.000265231	0.0229004	0.011582	0.990759
Pseudoalteromonadaceae:1 Week:HDPE	0.00769197	0.0229004	0.335889	0.736965
Pseudohongiellaceae:1 Week:HDPE	-0.000175596	0.0229004	-0.00766784	0.993882
Pseudomonadaceae:1 Week:HDPE	0.0269657	0.0229004	1.17752	0.23903
Rhodobacteraceae:1 Week:HDPE	-0.000175596	0.0229004	-0.00766784	0.993882
Saccharospirillaceae:1 Week:HDPE	0.0211985	0.0229004	0.925684	0.354644
Salinisphaeraceae:1 Week:HDPE	-1.39513e-05	0.0229004	-0.000609219	0.999514
Sandaracinaceae:1 Week:HDPE	6.238e-05	0.0229004	0.00272397	0.997827
Saprospiraceae:1 Week:HDPE	0.00111809	0.0229004	0.0488241	0.961061
SAR86 clade:1 Week:HDPE	-0.000175596	0.0229004	-0.00766784	0.993882
Shewanellaceae:1 Week:HDPE	-0.000105316	0.0229004	-0.00459888	0.996331
Sneathiellaceae:1 Week:HDPE	0.00141487	0.0229004	0.0617836	0.950737
Spongiibacteraceae:1 Week:HDPE	0.00611349	0.0229004	0.26696	0.789508
Thermaceae:1 Week:HDPE	-0.000175596	0.0229004	-0.00766784	0.993882
Thioglobaceae:1 Week:HDPE	-0.000175596	0.0229004	-0.00766784	0.993882
Yersiniaceae:1 Week:HDPE	-0.000175596	0.0229004	-0.00766784	0.993882
Actinomarinaceae:12 Week:HDPE	0.000281808	0.0229004	0.0123058	0.990182
Aeromonadaceae:12 Week:HDPE	-0.000175596	0.0229004	-0.00766784	0.993882
Alcanivoracaceae:12 Week:HDPE	-0.000175596	0.0229004	-0.00766784	0.993882
Alteromonadaceae:12 Week:HDPE	-0.000175596	0.0229004	-0.00766784	0.993882
Arcobacteraceae:12 Week:HDPE	-0.000175596	0.0229004	-0.00766784	0.993882
Bacillaceae:12 Week:HDPE	-0.000175596	0.0229004	-0.00766784	0.993882
Balneolaceae:12 Week:HDPE	0.000281808	0.0229004	0.0123058	0.990182
Bdellovibrionaceae:12 Week:HDPE	0.00159758	0.0229004	0.0697623	0.944385
Burkholderiaceae:12 Week:HDPE	-0.000175596	0.0229004	-0.00766784	0.993882
Cellvibrionaceae:12 Week:HDPE	0.00900161	0.0229004	0.393077	0.694275
Clade I:12 Week:HDPE	-0.000175596	0.0229004	-0.00766784	0.993882
Clostridiaceae:12 Week:HDPE	-0.000175596	0.0229004	-0.00766784	0.993882
Colwelliaceae:12 Week:HDPE	0.0356758	0.0229004	1.55787	0.119312
Comamonadaceae:12 Week:HDPE	0.000666686	0.0229004	0.0291125	0.976776
Crocinitomicaceae:12 Week:HDPE	7.84043e-05	0.0229004	0.00342371	0.997268
Cycloclasticaceae:12 Week:HDPE	0.00572476	0.0229004	0.249985	0.802606
Flavobacteriaceae:12 Week:HDPE	0.00146949	0.0229004	0.0641687	0.948838
Halomonadaceae:12 Week:HDPE	0.000329773	0.0229004	0.0144004	0.988511
Hyphomonadaceae:12 Week:HDPE	0.00278599	0.0229004	0.121657	0.903174
Idiomarinaceae:12 Week:HDPE	-0.000175596	0.0229004	-0.00766784	0.993882
Kangiellaceae:12 Week:HDPE	0.0022793	0.0229004	0.0995313	0.920719
Marinobacteraceae:12 Week:HDPE	-0.000175596	0.0229004	-0.00766784	0.993882
Methyloligellaceae:12 Week:HDPE	0.0204555	0.0229004	0.893237	0.371762
Methylophagaceae:12 Week:HDPE	-0.000175596	0.0229004	-0.00766784	0.993882
Methylophilaceae:12 Week:HDPE	0.00601897	0.0229004	0.262833	0.792688
Micavibrionaceae:12 Week:HDPE	0.0174595	0.0229004	0.762412	0.445841
Moraxellaceae:12 Week:HDPE	0.00247203	0.0229004	0.107947	0.914041
Mycoplasmataceae:12 Week:HDPE	0.00394104	0.0229004	0.172095	0.863368
Oleiphilaceae:12 Week:HDPE	0.0951174	0.0229004	4.15353	3.31467e-05
Oxalobacteraceae:12 Week:HDPE	0.00299174	0.0229004	0.130641	0.896063
Peptostreptococcaceae:12 Week:HDPE	0.000925073	0.0229004	0.0403955	0.967779
Porticoccaceae:12 Week:HDPE	0.00980895	0.0229004	0.428332	0.668424
Pseudoalteromonadaceae:12 Week:HDPE	0.0012984	0.0229004	0.0566977	0.954788
Pseudohongiellaceae:12 Week:HDPE	0.03594	0.0229004	1.56941	0.116601
Pseudomonadaceae:12 Week:HDPE	0.0154948	0.0229004	0.676617	0.498672
Rhodobacteraceae:12 Week:HDPE	-0.000175596	0.0229004	-0.00766784	0.993882
Saccharospirillaceae:12 Week:HDPE	-0.000175596	0.0229004	-0.00766784	0.993882
Salinisphaeraceae:12 Week:HDPE	-0.000175596	0.0229004	-0.00766784	0.993882
Sandaracinaceae:12 Week:HDPE	0.00116752	0.0229004	0.0509826	0.959341
Saprospiraceae:12 Week:HDPE	0.0206703	0.0229004	0.902617	0.366762
SAR86 clade:12 Week:HDPE	-0.000175596	0.0229004	-0.00766784	0.993882
Shewanellaceae:12 Week:HDPE	0.000247738	0.0229004	0.0108181	0.991369
Sneathiellaceae:12 Week:HDPE	0.00324616	0.0229004	0.141752	0.887281
Spongiibacteraceae:12 Week:HDPE	0.052677	0.0229004	2.30027	0.0214637
Thermaceae:12 Week:HDPE	-0.000175596	0.0229004	-0.00766784	0.993882
Thioglobaceae:12 Week:HDPE	-0.000175596	0.0229004	-0.00766784	0.993882
Yersiniaceae:12 Week:HDPE	0.00786936	0.0229004	0.343635	0.731132
Actinomarinaceae:16 Week:HDPE	0.000214106	0.0229004	0.00934947	0.992541
Aeromonadaceae:16 Week:HDPE	-0.000175596	0.0229004	-0.00766784	0.993882
Alcanivoracaceae:16 Week:HDPE	0.000351648	0.0229004	0.0153556	0.987749
Alteromonadaceae:16 Week:HDPE	-0.000175596	0.0229004	-0.00766784	0.993882
Arcobacteraceae:16 Week:HDPE	-0.000175596	0.0229004	-0.00766784	0.993882
Bacillaceae:16 Week:HDPE	-0.000175596	0.0229004	-0.00766784	0.993882
Balneolaceae:16 Week:HDPE	-0.000175596	0.0229004	-0.00766784	0.993882
Bdellovibrionaceae:16 Week:HDPE	0.0111029	0.0229004	0.484833	0.62781
Burkholderiaceae:16 Week:HDPE	-0.000175596	0.0229004	-0.00766784	0.993882
Cellvibrionaceae:16 Week:HDPE	0.0170384	0.0229004	0.744022	0.45689
Clade I:16 Week:HDPE	0.000191183	0.0229004	0.00834845	0.993339
Clostridiaceae:16 Week:HDPE	-0.000175596	0.0229004	-0.00766784	0.993882
Colwelliaceae:16 Week:HDPE	0.115241	0.0229004	5.03228	4.97361e-07
Comamonadaceae:16 Week:HDPE	-0.000175596	0.0229004	-0.00766784	0.993882
Crocinitomicaceae:16 Week:HDPE	0.000259954	0.0229004	0.0113515	0.990943
Cycloclasticaceae:16 Week:HDPE	0.0291643	0.0229004	1.27353	0.202875
Flavobacteriaceae:16 Week:HDPE	-3.80543e-05	0.0229004	-0.00166173	0.998674
Halomonadaceae:16 Week:HDPE	0.000512114	0.0229004	0.0223627	0.982159
Hyphomonadaceae:16 Week:HDPE	0.00202638	0.0229004	0.0884866	0.929493
Idiomarinaceae:16 Week:HDPE	-0.000175596	0.0229004	-0.00766784	0.993882
Kangiellaceae:16 Week:HDPE	0.00149783	0.0229004	0.0654065	0.947852
Marinobacteraceae:16 Week:HDPE	0.00466347	0.0229004	0.203642	0.83864
Methyloligellaceae:16 Week:HDPE	0.0180816	0.0229004	0.789578	0.429803
Methylophagaceae:16 Week:HDPE	-0.000175596	0.0229004	-0.00766784	0.993882
Methylophilaceae:16 Week:HDPE	0.00709944	0.0229004	0.310014	0.75656
Micavibrionaceae:16 Week:HDPE	0.00584123	0.0229004	0.255071	0.798676
Moraxellaceae:16 Week:HDPE	0.00689693	0.0229004	0.301171	0.763293
Mycoplasmataceae:16 Week:HDPE	0.000649656	0.0229004	0.0283688	0.977369
Oleiphilaceae:16 Week:HDPE	0.0234073	0.0229004	1.02214	0.306754
Oxalobacteraceae:16 Week:HDPE	-0.000175596	0.0229004	-0.00766784	0.993882
Peptostreptococcaceae:16 Week:HDPE	-0.000175596	0.0229004	-0.00766784	0.993882
Porticoccaceae:16 Week:HDPE	0.0122936	0.0229004	0.53683	0.591403
Pseudoalteromonadaceae:16 Week:HDPE	0.0011769	0.0229004	0.0513922	0.959015
Pseudohongiellaceae:16 Week:HDPE	0.0199449	0.0229004	0.870943	0.383816
Pseudomonadaceae:16 Week:HDPE	0.00350604	0.0229004	0.1531	0.878324
Rhodobacteraceae:16 Week:HDPE	0.00170415	0.0229004	0.0744157	0.940682
Saccharospirillaceae:16 Week:HDPE	-0.000175596	0.0229004	-0.00766784	0.993882
Salinisphaeraceae:16 Week:HDPE	0.000512114	0.0229004	0.0223627	0.982159
Sandaracinaceae:16 Week:HDPE	-0.000175596	0.0229004	-0.00766784	0.993882
Saprospiraceae:16 Week:HDPE	0.0294984	0.0229004	1.28812	0.19775
SAR86 clade:16 Week:HDPE	0.000259954	0.0229004	0.0113515	0.990943
Shewanellaceae:16 Week:HDPE	-0.000175596	0.0229004	-0.00766784	0.993882
Sneathiellaceae:16 Week:HDPE	0.00171366	0.0229004	0.0748313	0.940351
Spongiibacteraceae:16 Week:HDPE	0.00608214	0.0229004	0.265591	0.790562
Thermaceae:16 Week:HDPE	-0.000175596	0.0229004	-0.00766784	0.993882
Thioglobaceae:16 Week:HDPE	0.000259954	0.0229004	0.0113515	0.990943
Yersiniaceae:16 Week:HDPE	0.00185899	0.0229004	0.0811774	0.935303
Actinomarinaceae:2 Week:HDPE	-0.000112248	0.0229004	-0.0049016	0.996089
Aeromonadaceae:2 Week:HDPE	-0.000175596	0.0229004	-0.00766784	0.993882
Alcanivoracaceae:2 Week:HDPE	0.000480147	0.0229004	0.0209668	0.983273
Alteromonadaceae:2 Week:HDPE	0.000328206	0.0229004	0.0143319	0.988566
Arcobacteraceae:2 Week:HDPE	-0.000175596	0.0229004	-0.00766784	0.993882
Bacillaceae:2 Week:HDPE	-4.76463e-05	0.0229004	-0.00208059	0.99834
Balneolaceae:2 Week:HDPE	-0.000175596	0.0229004	-0.00766784	0.993882
Bdellovibrionaceae:2 Week:HDPE	0.00744625	0.0229004	0.325159	0.745071
Burkholderiaceae:2 Week:HDPE	-0.000175596	0.0229004	-0.00766784	0.993882
Cellvibrionaceae:2 Week:HDPE	0.0330629	0.0229004	1.44377	0.14885
Clade I:2 Week:HDPE	-0.000175596	0.0229004	-0.00766784	0.993882
Clostridiaceae:2 Week:HDPE	-4.3648e-05	0.0229004	-0.001906	0.998479
Colwelliaceae:2 Week:HDPE	0.0290723	0.0229004	1.26951	0.204302
Comamonadaceae:2 Week:HDPE	0.00409444	0.0229004	0.178794	0.858105
Crocinitomicaceae:2 Week:HDPE	0.0055877	0.0229004	0.244001	0.807238
Cycloclasticaceae:2 Week:HDPE	0.000705928	0.0229004	0.0308261	0.975409
Flavobacteriaceae:2 Week:HDPE	0.00573454	0.0229004	0.250413	0.802276
Halomonadaceae:2 Week:HDPE	7.79813e-05	0.0229004	0.00340524	0.997283
Hyphomonadaceae:2 Week:HDPE	0.00284168	0.0229004	0.124089	0.901249
Idiomarinaceae:2 Week:HDPE	-0.000175596	0.0229004	-0.00766784	0.993882
Kangiellaceae:2 Week:HDPE	0.0264163	0.0229004	1.15353	0.248734
Marinobacteraceae:2 Week:HDPE	0.00194929	0.0229004	0.0851203	0.932168
Methyloligellaceae:2 Week:HDPE	0.0136246	0.0229004	0.594953	0.551895
Methylophagaceae:2 Week:HDPE	0.00017121	0.0229004	0.00747628	0.994035
Methylophilaceae:2 Week:HDPE	0.000442329	0.0229004	0.0193154	0.98459
Micavibrionaceae:2 Week:HDPE	0.00271927	0.0229004	0.118743	0.905482
Moraxellaceae:2 Week:HDPE	0.0253488	0.0229004	1.10692	0.268369
Mycoplasmataceae:2 Week:HDPE	-0.000175596	0.0229004	-0.00766784	0.993882
Oleiphilaceae:2 Week:HDPE	0.202297	0.0229004	8.83377	1.27652e-18
Oxalobacteraceae:2 Week:HDPE	0.0089488	0.0229004	0.390771	0.695979
Peptostreptococcaceae:2 Week:HDPE	0.000477683	0.0229004	0.0208592	0.983359
Porticoccaceae:2 Week:HDPE	0.00264468	0.0229004	0.115486	0.908063
Pseudoalteromonadaceae:2 Week:HDPE	0.0183807	0.0229004	0.802638	0.422212
Pseudohongiellaceae:2 Week:HDPE	0.000481823	0.0229004	0.02104	0.983214
Pseudomonadaceae:2 Week:HDPE	0.00804064	0.0229004	0.351114	0.725514
Rhodobacteraceae:2 Week:HDPE	-9.56277e-05	0.0229004	-0.00417581	0.996668
Saccharospirillaceae:2 Week:HDPE	0.00121121	0.0229004	0.0528906	0.957821
Salinisphaeraceae:2 Week:HDPE	0.000184739	0.0229004	0.00806709	0.993564
Sandaracinaceae:2 Week:HDPE	0.000154726	0.0229004	0.00675647	0.994609
Saprospiraceae:2 Week:HDPE	0.00276931	0.0229004	0.120929	0.903751
SAR86 clade:2 Week:HDPE	-0.000163596	0.0229004	-0.00714383	0.9943
Shewanellaceae:2 Week:HDPE	-0.000175596	0.0229004	-0.00766784	0.993882
Sneathiellaceae:2 Week:HDPE	0.000283436	0.0229004	0.0123769	0.990125
Spongiibacteraceae:2 Week:HDPE	0.00824173	0.0229004	0.359895	0.718937
Thermaceae:2 Week:HDPE	-0.000175596	0.0229004	-0.00766784	0.993882
Thioglobaceae:2 Week:HDPE	-0.00013961	0.0229004	-0.00609642	0.995136
Yersiniaceae:2 Week:HDPE	-0.000175596	0.0229004	-0.00766784	0.993882
Actinomarinaceae:3 Week:HDPE	0.000227296	0.0229004	0.00992544	0.992081
Aeromonadaceae:3 Week:HDPE	-0.000175596	0.0229004	-0.00766784	0.993882
Alcanivoracaceae:3 Week:HDPE	0.00328158	0.0229004	0.143298	0.886059
Alteromonadaceae:3 Week:HDPE	-0.000175596	0.0229004	-0.00766784	0.993882
Arcobacteraceae:3 Week:HDPE	-0.000175596	0.0229004	-0.00766784	0.993882
Bacillaceae:3 Week:HDPE	5.23393e-05	0.0229004	0.00228552	0.998176
Balneolaceae:3 Week:HDPE	-0.000175596	0.0229004	-0.00766784	0.993882
Bdellovibrionaceae:3 Week:HDPE	0.00439273	0.0229004	0.191819	0.84789
Burkholderiaceae:3 Week:HDPE	-0.000175596	0.0229004	-0.00766784	0.993882
Cellvibrionaceae:3 Week:HDPE	0.0132037	0.0229004	0.576571	0.564249
Clade I:3 Week:HDPE	-0.000175596	0.0229004	-0.00766784	0.993882
Clostridiaceae:3 Week:HDPE	0.000132117	0.0229004	0.00576921	0.995397
Colwelliaceae:3 Week:HDPE	0.0125198	0.0229004	0.546706	0.584599
Comamonadaceae:3 Week:HDPE	0.00276741	0.0229004	0.120846	0.903817
Crocinitomicaceae:3 Week:HDPE	0.00433818	0.0229004	0.189437	0.849756
Cycloclasticaceae:3 Week:HDPE	0.00267083	0.0229004	0.116628	0.907158
Flavobacteriaceae:3 Week:HDPE	0.00393992	0.0229004	0.172046	0.863407
Halomonadaceae:3 Week:HDPE	0.0021079	0.0229004	0.0920467	0.926664
Hyphomonadaceae:3 Week:HDPE	0.00409397	0.0229004	0.178773	0.858121
Idiomarinaceae:3 Week:HDPE	-0.000175596	0.0229004	-0.00766784	0.993882
Kangiellaceae:3 Week:HDPE	0.0270506	0.0229004	1.18123	0.237554
Marinobacteraceae:3 Week:HDPE	0.00509852	0.0229004	0.222639	0.823823
Methyloligellaceae:3 Week:HDPE	0.016884	0.0229004	0.73728	0.460978
Methylophagaceae:3 Week:HDPE	2.9546e-05	0.0229004	0.0012902	0.998971
Methylophilaceae:3 Week:HDPE	0.00299551	0.0229004	0.130806	0.895933
Micavibrionaceae:3 Week:HDPE	0.00914514	0.0229004	0.399345	0.689652
Moraxellaceae:3 Week:HDPE	0.00444085	0.0229004	0.193921	0.846244
Mycoplasmataceae:3 Week:HDPE	-0.000175596	0.0229004	-0.00766784	0.993882
Oleiphilaceae:3 Week:HDPE	0.303315	0.0229004	13.245	1.51782e-39
Oxalobacteraceae:3 Week:HDPE	0.000856718	0.0229004	0.0374106	0.970159
Peptostreptococcaceae:3 Week:HDPE	0.00103392	0.0229004	0.0451485	0.96399
Porticoccaceae:3 Week:HDPE	0.0101853	0.0229004	0.444764	0.656505
Pseudoalteromonadaceae:3 Week:HDPE	0.00649797	0.0229004	0.28375	0.776611
Pseudohongiellaceae:3 Week:HDPE	0.004827	0.0229004	0.210783	0.833063
Pseudomonadaceae:3 Week:HDPE	0.00286822	0.0229004	0.125248	0.900331
Rhodobacteraceae:3 Week:HDPE	-0.000175596	0.0229004	-0.00766784	0.993882
Saccharospirillaceae:3 Week:HDPE	0.00351229	0.0229004	0.153373	0.878109
Salinisphaeraceae:3 Week:HDPE	0.00224383	0.0229004	0.0979823	0.921949
Sandaracinaceae:3 Week:HDPE	0.000341318	0.0229004	0.0149045	0.988109
Saprospiraceae:3 Week:HDPE	0.00951594	0.0229004	0.415536	0.677763
SAR86 clade:3 Week:HDPE	-0.000118612	0.0229004	-0.00517949	0.995868
Shewanellaceae:3 Week:HDPE	-0.000175596	0.0229004	-0.00766784	0.993882
Sneathiellaceae:3 Week:HDPE	0.00200119	0.0229004	0.0873868	0.930367
Spongiibacteraceae:3 Week:HDPE	0.0243106	0.0229004	1.06158	0.288464
Thermaceae:3 Week:HDPE	-0.000175596	0.0229004	-0.00766784	0.993882
Thioglobaceae:3 Week:HDPE	-0.000175596	0.0229004	-0.00766784	0.993882
Yersiniaceae:3 Week:HDPE	-0.000175596	0.0229004	-0.00766784	0.993882
Actinomarinaceae:4 Week:HDPE	0.000187284	0.0229004	0.00817819	0.993475
Aeromonadaceae:4 Week:HDPE	0.00156029	0.0229004	0.0681337	0.945681
Alcanivoracaceae:4 Week:HDPE	-0.000175596	0.0229004	-0.00766784	0.993882
Alteromonadaceae:4 Week:HDPE	0.0317783	0.0229004	1.38768	0.165282
Arcobacteraceae:4 Week:HDPE	0.00941781	0.0229004	0.411251	0.680901
Bacillaceae:4 Week:HDPE	0.000173327	0.0229004	0.00756874	0.993961
Balneolaceae:4 Week:HDPE	-0.000175596	0.0229004	-0.00766784	0.993882
Bdellovibrionaceae:4 Week:HDPE	0.000508293	0.0229004	0.0221959	0.982292
Burkholderiaceae:4 Week:HDPE	-0.000175596	0.0229004	-0.00766784	0.993882
Cellvibrionaceae:4 Week:HDPE	0.02206	0.0229004	0.963305	0.335429
Clade I:4 Week:HDPE	4.77147e-05	0.0229004	0.00208358	0.998338
Clostridiaceae:4 Week:HDPE	0.000323927	0.0229004	0.014145	0.988715
Colwelliaceae:4 Week:HDPE	0.0664847	0.0229004	2.90321	0.00370564
Comamonadaceae:4 Week:HDPE	0.0238258	0.0229004	1.04041	0.298187
Crocinitomicaceae:4 Week:HDPE	0.0224773	0.0229004	0.981525	0.326369
Cycloclasticaceae:4 Week:HDPE	0.000103542	0.0229004	0.00452143	0.996393
Flavobacteriaceae:4 Week:HDPE	0.0310346	0.0229004	1.3552	0.175399
Halomonadaceae:4 Week:HDPE	7.56283e-05	0.0229004	0.00330249	0.997365
Hyphomonadaceae:4 Week:HDPE	0.000764861	0.0229004	0.0333995	0.973357
Idiomarinaceae:4 Week:HDPE	-8.11333e-06	0.0229004	-0.000354288	0.999717
Kangiellaceae:4 Week:HDPE	0.0166206	0.0229004	0.725778	0.468
Marinobacteraceae:4 Week:HDPE	0.00416327	0.0229004	0.181799	0.855746
Methyloligellaceae:4 Week:HDPE	0.00522918	0.0229004	0.228345	0.819385
Methylophagaceae:4 Week:HDPE	0.000762099	0.0229004	0.0332789	0.973453
Methylophilaceae:4 Week:HDPE	0.0031322	0.0229004	0.136775	0.891213
Micavibrionaceae:4 Week:HDPE	0.00105867	0.0229004	0.0462294	0.963129
Moraxellaceae:4 Week:HDPE	0.0217237	0.0229004	0.948616	0.34285
Mycoplasmataceae:4 Week:HDPE	-0.000175596	0.0229004	-0.00766784	0.993882
Oleiphilaceae:4 Week:HDPE	0.0727982	0.0229004	3.17891	0.00148506
Oxalobacteraceae:4 Week:HDPE	0.0788551	0.0229004	3.4434	0.000577983
Peptostreptococcaceae:4 Week:HDPE	0.00217103	0.0229004	0.0948034	0.924474
Porticoccaceae:4 Week:HDPE	0.00126076	0.0229004	0.055054	0.956097
Pseudoalteromonadaceae:4 Week:HDPE	0.0242706	0.0229004	1.05983	0.289259
Pseudohongiellaceae:4 Week:HDPE	0.000352239	0.0229004	0.0153814	0.987728
Pseudomonadaceae:4 Week:HDPE	0.0388937	0.0229004	1.69839	0.0894815
Rhodobacteraceae:4 Week:HDPE	0.000480379	0.0229004	0.0209769	0.983265
Saccharospirillaceae:4 Week:HDPE	0.00394978	0.0229004	0.172477	0.863068
Salinisphaeraceae:4 Week:HDPE	0.000142885	0.0229004	0.00623943	0.995022
Sandaracinaceae:4 Week:HDPE	-0.000175596	0.0229004	-0.00766784	0.993882
Saprospiraceae:4 Week:HDPE	0.000406048	0.0229004	0.0177311	0.985854
SAR86 clade:4 Week:HDPE	0.000536207	0.0229004	0.0234148	0.98132
Shewanellaceae:4 Week:HDPE	0.00056923	0.0229004	0.0248568	0.98017
Sneathiellaceae:4 Week:HDPE	0.000302181	0.0229004	0.0131954	0.989472
Spongiibacteraceae:4 Week:HDPE	0.00704647	0.0229004	0.307701	0.758319
Thermaceae:4 Week:HDPE	-0.000119769	0.0229004	-0.00522999	0.995827
Thioglobaceae:4 Week:HDPE	0.000294392	0.0229004	0.0128553	0.989744
Yersiniaceae:4 Week:HDPE	0.000312896	0.0229004	0.0136634	0.989099
Actinomarinaceae:6 Week:HDPE	-0.000175596	0.0229004	-0.00766784	0.993882
Aeromonadaceae:6 Week:HDPE	-0.000175596	0.0229004	-0.00766784	0.993882
Alcanivoracaceae:6 Week:HDPE	0.000580381	0.0229004	0.0253437	0.979782
Alteromonadaceae:6 Week:HDPE	-0.000175596	0.0229004	-0.00766784	0.993882
Arcobacteraceae:6 Week:HDPE	-0.000175596	0.0229004	-0.00766784	0.993882
Bacillaceae:6 Week:HDPE	-0.000175596	0.0229004	-0.00766784	0.993882
Balneolaceae:6 Week:HDPE	-0.000175596	0.0229004	-0.00766784	0.993882
Bdellovibrionaceae:6 Week:HDPE	0.00189895	0.0229004	0.0829221	0.933916
Burkholderiaceae:6 Week:HDPE	-0.000175596	0.0229004	-0.00766784	0.993882
Cellvibrionaceae:6 Week:HDPE	0.00269375	0.0229004	0.117629	0.906365
Clade I:6 Week:HDPE	-0.000105273	0.0229004	-0.004597	0.996332
Clostridiaceae:6 Week:HDPE	-0.000175596	0.0229004	-0.00766784	0.993882
Colwelliaceae:6 Week:HDPE	0.0308614	0.0229004	1.34764	0.177821
Comamonadaceae:6 Week:HDPE	0.000527639	0.0229004	0.0230406	0.981619
Crocinitomicaceae:6 Week:HDPE	-0.000175596	0.0229004	-0.00766784	0.993882
Cycloclasticaceae:6 Week:HDPE	0.00814008	0.0229004	0.355456	0.722259
Flavobacteriaceae:6 Week:HDPE	0.00035183	0.0229004	0.0153635	0.987743
Halomonadaceae:6 Week:HDPE	-0.000175596	0.0229004	-0.00766784	0.993882
Hyphomonadaceae:6 Week:HDPE	0.000844094	0.0229004	0.0368594	0.970598
Idiomarinaceae:6 Week:HDPE	-0.000175596	0.0229004	-0.00766784	0.993882
Kangiellaceae:6 Week:HDPE	0.00321751	0.0229004	0.1405	0.888269
Marinobacteraceae:6 Week:HDPE	0.000140859	0.0229004	0.00615096	0.995092
Methyloligellaceae:6 Week:HDPE	0.00360429	0.0229004	0.15739	0.874942
Methylophagaceae:6 Week:HDPE	-0.000175596	0.0229004	-0.00766784	0.993882
Methylophilaceae:6 Week:HDPE	0.00867102	0.0229004	0.378641	0.704967
Micavibrionaceae:6 Week:HDPE	0.0822991	0.0229004	3.59379	0.000328256
Moraxellaceae:6 Week:HDPE	0.000299087	0.0229004	0.0130604	0.98958
Mycoplasmataceae:6 Week:HDPE	0.105324	0.0229004	4.59924	4.3186e-06
Oleiphilaceae:6 Week:HDPE	0.0603905	0.0229004	2.6371	0.00838126
Oxalobacteraceae:6 Week:HDPE	-0.000175596	0.0229004	-0.00766784	0.993882
Peptostreptococcaceae:6 Week:HDPE	-0.000175596	0.0229004	-0.00766784	0.993882
Porticoccaceae:6 Week:HDPE	0.00140668	0.0229004	0.0614262	0.951022
Pseudoalteromonadaceae:6 Week:HDPE	0.00291864	0.0229004	0.127449	0.898589
Pseudohongiellaceae:6 Week:HDPE	0.00831597	0.0229004	0.363137	0.716514
Pseudomonadaceae:6 Week:HDPE	0.000369411	0.0229004	0.0161312	0.98713
Rhodobacteraceae:6 Week:HDPE	0.000316668	0.0229004	0.0138281	0.988968
Saccharospirillaceae:6 Week:HDPE	-0.000175596	0.0229004	-0.00766784	0.993882
Salinisphaeraceae:6 Week:HDPE	-0.000175596	0.0229004	-0.00766784	0.993882
Sandaracinaceae:6 Week:HDPE	0.000615543	0.0229004	0.0268792	0.978557
Saprospiraceae:6 Week:HDPE	0.0339557	0.0229004	1.48276	0.138187
SAR86 clade:6 Week:HDPE	-0.000175596	0.0229004	-0.00766784	0.993882
Shewanellaceae:6 Week:HDPE	0.000404572	0.0229004	0.0176666	0.985905
Sneathiellaceae:6 Week:HDPE	1.77933e-05	0.0229004	0.000776989	0.99938
Spongiibacteraceae:6 Week:HDPE	0.00133636	0.0229004	0.0583553	0.953467
Thermaceae:6 Week:HDPE	-0.000175596	0.0229004	-0.00766784	0.993882
Thioglobaceae:6 Week:HDPE	-0.000175596	0.0229004	-0.00766784	0.993882
Yersiniaceae:6 Week:HDPE	-0.000175596	0.0229004	-0.00766784	0.993882
Actinomarinaceae:8 Week:HDPE	0.000166898	0.0229004	0.00728799	0.994185
Aeromonadaceae:8 Week:HDPE	-0.000175596	0.0229004	-0.00766784	0.993882
Alcanivoracaceae:8 Week:HDPE	0.00117296	0.0229004	0.0512203	0.959151
Alteromonadaceae:8 Week:HDPE	-0.000175596	0.0229004	-0.00766784	0.993882
Arcobacteraceae:8 Week:HDPE	-0.000175596	0.0229004	-0.00766784	0.993882
Bacillaceae:8 Week:HDPE	-0.000175596	0.0229004	-0.00766784	0.993882
Balneolaceae:8 Week:HDPE	-9.27033e-05	0.0229004	-0.00404812	0.99677
Bdellovibrionaceae:8 Week:HDPE	0.0092518	0.0229004	0.404002	0.686224
Burkholderiaceae:8 Week:HDPE	-0.000175596	0.0229004	-0.00766784	0.993882
Cellvibrionaceae:8 Week:HDPE	0.0104129	0.0229004	0.454705	0.649336
Clade I:8 Week:HDPE	-0.000175596	0.0229004	-0.00766784	0.993882
Clostridiaceae:8 Week:HDPE	-6.16187e-05	0.0229004	-0.00269073	0.997853
Colwelliaceae:8 Week:HDPE	0.0384381	0.0229004	1.67849	0.0932981
Comamonadaceae:8 Week:HDPE	6.2721e-05	0.0229004	0.00273886	0.997815
Crocinitomicaceae:8 Week:HDPE	0.00058373	0.0229004	0.02549	0.979665
Cycloclasticaceae:8 Week:HDPE	0.0079475	0.0229004	0.347047	0.728567
Flavobacteriaceae:8 Week:HDPE	0.00017992	0.0229004	0.00785663	0.993732
Halomonadaceae:8 Week:HDPE	0.000325085	0.0229004	0.0141956	0.988674
Hyphomonadaceae:8 Week:HDPE	0.00183162	0.0229004	0.0799821	0.936254
Idiomarinaceae:8 Week:HDPE	-0.000175596	0.0229004	-0.00766784	0.993882
Kangiellaceae:8 Week:HDPE	0.00465716	0.0229004	0.203366	0.838855
Marinobacteraceae:8 Week:HDPE	0.000819835	0.0229004	0.0358001	0.971443
Methyloligellaceae:8 Week:HDPE	0.00942969	0.0229004	0.41177	0.680521
Methylophagaceae:8 Week:HDPE	-0.000175596	0.0229004	-0.00766784	0.993882
Methylophilaceae:8 Week:HDPE	0.00384745	0.0229004	0.168008	0.866582
Micavibrionaceae:8 Week:HDPE	0.0202096	0.0229004	0.882502	0.377537
Moraxellaceae:8 Week:HDPE	0.00300425	0.0229004	0.131188	0.895631
Mycoplasmataceae:8 Week:HDPE	0.141876	0.0229004	6.19534	6.16216e-10
Oleiphilaceae:8 Week:HDPE	0.104477	0.0229004	4.56224	5.15167e-06
Oxalobacteraceae:8 Week:HDPE	-0.000175596	0.0229004	-0.00766784	0.993882
Peptostreptococcaceae:8 Week:HDPE	0.000262055	0.0229004	0.0114433	0.99087
Porticoccaceae:8 Week:HDPE	0.00641115	0.0229004	0.279958	0.779518
Pseudoalteromonadaceae:8 Week:HDPE	0.000691984	0.0229004	0.0302171	0.975895
Pseudohongiellaceae:8 Week:HDPE	0.0255292	0.0229004	1.11479	0.264979
Pseudomonadaceae:8 Week:HDPE	0.00304926	0.0229004	0.133154	0.894076
Rhodobacteraceae:8 Week:HDPE	-0.000175596	0.0229004	-0.00766784	0.993882
Saccharospirillaceae:8 Week:HDPE	-0.000175596	0.0229004	-0.00766784	0.993882
Salinisphaeraceae:8 Week:HDPE	-4.7941e-05	0.0229004	-0.00209346	0.99833
Sandaracinaceae:8 Week:HDPE	0.00112121	0.0229004	0.0489605	0.960952
Saprospiraceae:8 Week:HDPE	0.0206405	0.0229004	0.901317	0.367452
SAR86 clade:8 Week:HDPE	-0.00013415	0.0229004	-0.00585798	0.995326
Shewanellaceae:8 Week:HDPE	0.000590522	0.0229004	0.0257866	0.979428
Sneathiellaceae:8 Week:HDPE	0.00146125	0.0229004	0.063809	0.949124
Spongiibacteraceae:8 Week:HDPE	0.00950302	0.0229004	0.414973	0.678175
Thermaceae:8 Week:HDPE	-0.000175596	0.0229004	-0.00766784	0.993882
Thioglobaceae:8 Week:HDPE	-9.27033e-05	0.0229004	-0.00404812	0.99677
Yersiniaceae:8 Week:HDPE	0.000788034	0.0229004	0.0344114	0.97255
Actinomarinaceae:Day 0:HDPE	1.07433e-06	0.0229004	4.69134e-05	0.999963
Aeromonadaceae:Day 0:HDPE	0.00134171	0.0229004	0.058589	0.953281
Alcanivoracaceae:Day 0:HDPE	0.0164768	0.0229004	0.719501	0.471857
Alteromonadaceae:Day 0:HDPE	0.0013404	0.0229004	0.058532	0.953327
Arcobacteraceae:Day 0:HDPE	-0.000175596	0.0229004	-0.00766784	0.993882
Bacillaceae:Day 0:HDPE	0.00272259	0.0229004	0.118889	0.905367
Balneolaceae:Day 0:HDPE	-0.000175596	0.0229004	-0.00766784	0.993882
Bdellovibrionaceae:Day 0:HDPE	0.00020373	0.0229004	0.00889638	0.992902
Burkholderiaceae:Day 0:HDPE	-0.000175596	0.0229004	-0.00766784	0.993882
Cellvibrionaceae:Day 0:HDPE	0.0122252	0.0229004	0.533842	0.593469
Clade I:Day 0:HDPE	-0.000175596	0.0229004	-0.00766784	0.993882
Clostridiaceae:Day 0:HDPE	-0.000175596	0.0229004	-0.00766784	0.993882
Colwelliaceae:Day 0:HDPE	0.0013534	0.0229004	0.0590993	0.952875
Comamonadaceae:Day 0:HDPE	-0.000175596	0.0229004	-0.00766784	0.993882
Crocinitomicaceae:Day 0:HDPE	-0.000175596	0.0229004	-0.00766784	0.993882
Cycloclasticaceae:Day 0:HDPE	0.000177745	0.0229004	0.00776167	0.993807
Flavobacteriaceae:Day 0:HDPE	0.00640539	0.0229004	0.279707	0.779711
Halomonadaceae:Day 0:HDPE	0.0309653	0.0229004	1.35217	0.176366
Hyphomonadaceae:Day 0:HDPE	-0.000175596	0.0229004	-0.00766784	0.993882
Idiomarinaceae:Day 0:HDPE	-0.000175596	0.0229004	-0.00766784	0.993882
Kangiellaceae:Day 0:HDPE	0.00143654	0.0229004	0.0627301	0.949983
Marinobacteraceae:Day 0:HDPE	0.00747586	0.0229004	0.326452	0.744093
Methyloligellaceae:Day 0:HDPE	0.00415287	0.0229004	0.181345	0.856102
Methylophagaceae:Day 0:HDPE	-0.000175596	0.0229004	-0.00766784	0.993882
Methylophilaceae:Day 0:HDPE	0.00650806	0.0229004	0.28419	0.776274
Micavibrionaceae:Day 0:HDPE	0.00864375	0.0229004	0.37745	0.705851
Moraxellaceae:Day 0:HDPE	0.000133577	0.0229004	0.00583298	0.995346
Mycoplasmataceae:Day 0:HDPE	-0.000175596	0.0229004	-0.00766784	0.993882
Oleiphilaceae:Day 0:HDPE	-0.000175596	0.0229004	-0.00766784	0.993882
Oxalobacteraceae:Day 0:HDPE	0.00357865	0.0229004	0.156271	0.875824
Peptostreptococcaceae:Day 0:HDPE	-0.000175596	0.0229004	-0.00766784	0.993882
Porticoccaceae:Day 0:HDPE	-0.000175596	0.0229004	-0.00766784	0.993882
Pseudoalteromonadaceae:Day 0:HDPE	-0.000175596	0.0229004	-0.00766784	0.993882
Pseudohongiellaceae:Day 0:HDPE	-0.000175596	0.0229004	-0.00766784	0.993882
Pseudomonadaceae:Day 0:HDPE	0.223728	0.0229004	9.7696	2.14719e-22
Rhodobacteraceae:Day 0:HDPE	-0.000175596	0.0229004	-0.00766784	0.993882
Saccharospirillaceae:Day 0:HDPE	-0.000175596	0.0229004	-0.00766784	0.993882
Salinisphaeraceae:Day 0:HDPE	0.00224261	0.0256034	0.0875904	0.930205
Sandaracinaceae:Day 0:HDPE	0.00655745	0.0229004	0.286347	0.774621
Saprospiraceae:Day 0:HDPE	-0.000175596	0.0229004	-0.00766784	0.993882
SAR86 clade:Day 0:HDPE	0.00026608	0.0229004	0.011619	0.99073
Shewanellaceae:Day 0:HDPE	-0.000175596	0.0229004	-0.00766784	0.993882
Sneathiellaceae:Day 0:HDPE	0.00211933	0.0229004	0.0925457	0.926267
Spongiibacteraceae:Day 0:HDPE	0.0057988	0.0229004	0.253219	0.800107
Thermaceae:Day 0:HDPE	0.000872742	0.0229004	0.0381104	0.969601
Thioglobaceae:Day 0:HDPE	0.000310248	0.0229004	0.0135477	0.989191
Yersiniaceae:Day 0:HDPE	0.0421873	0.0229004	1.84221	0.0654886
Actinomarinaceae:Day 1:HDPE	0.00112071	0.0229004	0.0489385	0.96097
Aeromonadaceae:Day 1:HDPE	0.00734724	0.0229004	0.320835	0.748346
Alcanivoracaceae:Day 1:HDPE	-0.000175596	0.0229004	-0.00766784	0.993882
Alteromonadaceae:Day 1:HDPE	0.000409958	0.0229004	0.0179018	0.985718
Arcobacteraceae:Day 1:HDPE	0.0474145	0.0229004	2.07047	0.038447
Bacillaceae:Day 1:HDPE	0.00046256	0.0229004	0.0201988	0.983885
Balneolaceae:Day 1:HDPE	0.000320539	0.0229004	0.0139971	0.988833
Bdellovibrionaceae:Day 1:HDPE	0.000814132	0.0229004	0.0355511	0.971641
Burkholderiaceae:Day 1:HDPE	0.000204271	0.0229004	0.00891997	0.992883
Cellvibrionaceae:Day 1:HDPE	0.0233516	0.0229004	1.01971	0.307905
Clade I:Day 1:HDPE	4.86963e-05	0.0229004	0.00212644	0.998303
Clostridiaceae:Day 1:HDPE	4.86963e-05	0.0229004	0.00212644	0.998303
Colwelliaceae:Day 1:HDPE	0.00163873	0.0229004	0.0715591	0.942955
Comamonadaceae:Day 1:HDPE	0.0301404	0.0229004	1.31615	0.188168
Crocinitomicaceae:Day 1:HDPE	0.0245449	0.0229004	1.07181	0.283842
Cycloclasticaceae:Day 1:HDPE	0.000155369	0.0229004	0.00678458	0.994587
Flavobacteriaceae:Day 1:HDPE	0.0331503	0.0229004	1.44759	0.147779
Halomonadaceae:Day 1:HDPE	0.00082341	0.0229004	0.0359562	0.971318
Hyphomonadaceae:Day 1:HDPE	-0.000175596	0.0229004	-0.00766784	0.993882
Idiomarinaceae:Day 1:HDPE	-0.000175596	0.0229004	-0.00766784	0.993882
Kangiellaceae:Day 1:HDPE	-0.000175596	0.0229004	-0.00766784	0.993882
Marinobacteraceae:Day 1:HDPE	0.00288411	0.0229004	0.125942	0.899782
Methyloligellaceae:Day 1:HDPE	0.0011305	0.0229004	0.0493658	0.960629
Methylophagaceae:Day 1:HDPE	0.000203976	0.0229004	0.00890709	0.992894
Methylophilaceae:Day 1:HDPE	0.00452344	0.0229004	0.197527	0.843421
Micavibrionaceae:Day 1:HDPE	-0.000175596	0.0229004	-0.00766784	0.993882
Moraxellaceae:Day 1:HDPE	0.0306803	0.0229004	1.33973	0.180379
Mycoplasmataceae:Day 1:HDPE	-0.000175596	0.0229004	-0.00766784	0.993882
Oleiphilaceae:Day 1:HDPE	-0.000175596	0.0229004	-0.00766784	0.993882
Oxalobacteraceae:Day 1:HDPE	0.163678	0.0229004	7.14739	9.78479e-13
Peptostreptococcaceae:Day 1:HDPE	0.00373686	0.0229004	0.163179	0.870383
Porticoccaceae:Day 1:HDPE	0.000290242	0.0229004	0.0126741	0.989888
Pseudoalteromonadaceae:Day 1:HDPE	-0.000175596	0.0229004	-0.00766784	0.993882
Pseudohongiellaceae:Day 1:HDPE	-0.000175596	0.0229004	-0.00766784	0.993882
Pseudomonadaceae:Day 1:HDPE	0.0571607	0.0229004	2.49606	0.0125821
Rhodobacteraceae:Day 1:HDPE	0.000647449	0.0229004	0.0282724	0.977446
Saccharospirillaceae:Day 1:HDPE	0.00373677	0.0229004	0.163175	0.870385
Salinisphaeraceae:Day 1:HDPE	-5.48233e-05	0.0229004	-0.00239399	0.99809
Sandaracinaceae:Day 1:HDPE	-0.000175596	0.0229004	-0.00766784	0.993882
Saprospiraceae:Day 1:HDPE	0.000186723	0.0229004	0.0081537	0.993495
SAR86 clade:Day 1:HDPE	1.41897e-05	0.0229004	0.000619626	0.999506
Shewanellaceae:Day 1:HDPE	0.000242648	0.0229004	0.0105958	0.991546
Sneathiellaceae:Day 1:HDPE	-0.000175596	0.0229004	-0.00766784	0.993882
Spongiibacteraceae:Day 1:HDPE	0.00180956	0.0229004	0.0790189	0.93702
Thermaceae:Day 1:HDPE	-0.000175596	0.0229004	-0.00766784	0.993882
Thioglobaceae:Day 1:HDPE	-0.000175596	0.0229004	-0.00766784	0.993882
Yersiniaceae:Day 1:HDPE	0.00501592	0.0229004	0.219032	0.826632
Actinomarinaceae:Day 4:HDPE	-0.000103448	0.0229004	-0.00451732	0.996396
Aeromonadaceae:Day 4:HDPE	-0.000175596	0.0229004	-0.00766784	0.993882
Alcanivoracaceae:Day 4:HDPE	-0.000175596	0.0229004	-0.00766784	0.993882
Alteromonadaceae:Day 4:HDPE	0.000174836	0.0229004	0.00763464	0.993909
Arcobacteraceae:Day 4:HDPE	-0.000175596	0.0229004	-0.00766784	0.993882
Bacillaceae:Day 4:HDPE	-0.000175596	0.0229004	-0.00766784	0.993882
Balneolaceae:Day 4:HDPE	-0.000175596	0.0229004	-0.00766784	0.993882
Bdellovibrionaceae:Day 4:HDPE	0.00022637	0.0229004	0.00988501	0.992113
Burkholderiaceae:Day 4:HDPE	-0.000175596	0.0229004	-0.00766784	0.993882
Cellvibrionaceae:Day 4:HDPE	-0.000175596	0.0229004	-0.00766784	0.993882
Clade I:Day 4:HDPE	-0.000175596	0.0229004	-0.00766784	0.993882
Clostridiaceae:Day 4:HDPE	4.08473e-05	0.0229004	0.0017837	0.998577
Colwelliaceae:Day 4:HDPE	0.00143227	0.0229004	0.0625435	0.950132
Comamonadaceae:Day 4:HDPE	0.000628337	0.0229004	0.0274378	0.978111
Crocinitomicaceae:Day 4:HDPE	0.000277904	0.0229004	0.0121354	0.990318
Cycloclasticaceae:Day 4:HDPE	0.000679871	0.0229004	0.0296882	0.976317
Flavobacteriaceae:Day 4:HDPE	0.00151472	0.0229004	0.0661441	0.947265
Halomonadaceae:Day 4:HDPE	-7.2528e-05	0.0229004	-0.00316711	0.997473
Hyphomonadaceae:Day 4:HDPE	0.00234958	0.0229004	0.1026	0.918284
Idiomarinaceae:Day 4:HDPE	-0.000175596	0.0229004	-0.00766784	0.993882
Kangiellaceae:Day 4:HDPE	0.00561684	0.0229004	0.245273	0.806253
Marinobacteraceae:Day 4:HDPE	0.000556189	0.0229004	0.0242873	0.980624
Methyloligellaceae:Day 4:HDPE	0.00325658	0.0229004	0.142206	0.886921
Methylophagaceae:Day 4:HDPE	-0.000175596	0.0229004	-0.00766784	0.993882
Methylophilaceae:Day 4:HDPE	0.00145288	0.0229004	0.0634437	0.949415
Micavibrionaceae:Day 4:HDPE	0.240282	0.0229004	10.4925	1.47764e-25
Moraxellaceae:Day 4:HDPE	0.00146319	0.0229004	0.0638937	0.949057
Mycoplasmataceae:Day 4:HDPE	-0.000175596	0.0229004	-0.00766784	0.993882
Oleiphilaceae:Day 4:HDPE	0.0463288	0.0229004	2.02306	0.0431067
Oxalobacteraceae:Day 4:HDPE	-0.000175596	0.0229004	-0.00766784	0.993882
Peptostreptococcaceae:Day 4:HDPE	0.000865394	0.0229004	0.0377895	0.969857
Porticoccaceae:Day 4:HDPE	0.00405021	0.0229004	0.176862	0.859622
Pseudoalteromonadaceae:Day 4:HDPE	-0.000175596	0.0229004	-0.00766784	0.993882
Pseudohongiellaceae:Day 4:HDPE	0.00406051	0.0229004	0.177312	0.859269
Pseudomonadaceae:Day 4:HDPE	0.00102	0.0229004	0.0445406	0.964475
Rhodobacteraceae:Day 4:HDPE	0.000484041	0.0229004	0.0211368	0.983137
Saccharospirillaceae:Day 4:HDPE	0.000112995	0.0229004	0.0049342	0.996063
Salinisphaeraceae:Day 4:HDPE	-3.13007e-05	0.0229004	-0.00136682	0.998909
Sandaracinaceae:Day 4:HDPE	-0.000175596	0.0229004	-0.00766784	0.993882
Saprospiraceae:Day 4:HDPE	0.00640016	0.0229004	0.279479	0.779886
SAR86 clade:Day 4:HDPE	3.05403e-05	0.0229004	0.00133362	0.998936
Shewanellaceae:Day 4:HDPE	-0.000175596	0.0229004	-0.00766784	0.993882
Sneathiellaceae:Day 4:HDPE	0.000123302	0.0229004	0.00538428	0.995704
Spongiibacteraceae:Day 4:HDPE	0.00252479	0.0229004	0.110251	0.912213
Thermaceae:Day 4:HDPE	-0.000175596	0.0229004	-0.00766784	0.993882
Thioglobaceae:Day 4:HDPE	-0.000175596	0.0229004	-0.00766784	0.993882
Yersiniaceae:Day 4:HDPE	-0.000175596	0.0229004	-0.00766784	0.993882
Actinomarinaceae:1 Week:LDPE	0.00235089	0.0229004	0.102657	0.918238
Aeromonadaceae:1 Week:LDPE	0.00178463	0.0229004	0.0779303	0.937886
Alcanivoracaceae:1 Week:LDPE	0.000132578	0.0229004	0.00578934	0.995381
Alteromonadaceae:1 Week:LDPE	0.00255208	0.0229004	0.111443	0.911269
Arcobacteraceae:1 Week:LDPE	0.00343593	0.0229004	0.150038	0.880739
Bacillaceae:1 Week:LDPE	0.000117058	0.0229004	0.00511162	0.995922
Balneolaceae:1 Week:LDPE	-0.000175596	0.0229004	-0.00766784	0.993882
Bdellovibrionaceae:1 Week:LDPE	0.00388784	0.0229004	0.169772	0.865195
Burkholderiaceae:1 Week:LDPE	0.00207755	0.0229004	0.0907212	0.927717
Cellvibrionaceae:1 Week:LDPE	0.0138511	0.0229004	0.604842	0.545304
Clade I:1 Week:LDPE	-0.000175596	0.0229004	-0.00766784	0.993882
Clostridiaceae:1 Week:LDPE	0.00089747	0.0229004	0.0391902	0.96874
Colwelliaceae:1 Week:LDPE	0.260768	0.0229004	11.387	9.12223e-30
Comamonadaceae:1 Week:LDPE	0.0078671	0.0229004	0.343536	0.731206
Crocinitomicaceae:1 Week:LDPE	0.0102913	0.0229004	0.449394	0.653162
Cycloclasticaceae:1 Week:LDPE	0.00130706	0.0229004	0.057076	0.954486
Flavobacteriaceae:1 Week:LDPE	0.0200276	0.0229004	0.874554	0.381848
Halomonadaceae:1 Week:LDPE	0.00307799	0.0229004	0.134408	0.893084
Hyphomonadaceae:1 Week:LDPE	0.00145561	0.0229004	0.0635627	0.94932
Idiomarinaceae:1 Week:LDPE	-0.000175596	0.0229004	-0.00766784	0.993882
Kangiellaceae:1 Week:LDPE	0.0113546	0.0229004	0.495826	0.620034
Marinobacteraceae:1 Week:LDPE	0.00389251	0.0229004	0.169976	0.865034
Methyloligellaceae:1 Week:LDPE	0.0221112	0.0229004	0.965538	0.33431
Methylophagaceae:1 Week:LDPE	0.00019159	0.0229004	0.00836626	0.993325
Methylophilaceae:1 Week:LDPE	0.000348513	0.0229004	0.0152186	0.987858
Micavibrionaceae:1 Week:LDPE	-0.000123141	0.0229004	-0.00537725	0.99571
Moraxellaceae:1 Week:LDPE	0.01775	0.0229004	0.775095	0.438311
Mycoplasmataceae:1 Week:LDPE	-0.000175596	0.0229004	-0.00766784	0.993882
Oleiphilaceae:1 Week:LDPE	0.0233265	0.0229004	1.01861	0.308425
Oxalobacteraceae:1 Week:LDPE	0.00941335	0.0229004	0.411057	0.681044
Peptostreptococcaceae:1 Week:LDPE	0.00178744	0.0229004	0.0780529	0.937788
Porticoccaceae:1 Week:LDPE	0.000263716	0.0229004	0.0115158	0.990812
Pseudoalteromonadaceae:1 Week:LDPE	0.0011977	0.0229004	0.0523006	0.958291
Pseudohongiellaceae:1 Week:LDPE	0.00138763	0.0229004	0.0605944	0.951684
Pseudomonadaceae:1 Week:LDPE	0.0109497	0.0229004	0.478144	0.632563
Rhodobacteraceae:1 Week:LDPE	-0.000175596	0.0229004	-0.00766784	0.993882
Saccharospirillaceae:1 Week:LDPE	0.0110883	0.0229004	0.484198	0.628261
Salinisphaeraceae:1 Week:LDPE	1.44e-06	0.0229004	6.28811e-05	0.99995
Sandaracinaceae:1 Week:LDPE	-0.000129698	0.0229004	-0.00566358	0.995481
Saprospiraceae:1 Week:LDPE	0.000802325	0.0229004	0.0350354	0.972053
SAR86 clade:1 Week:LDPE	-0.000175596	0.0229004	-0.00766784	0.993882
Shewanellaceae:1 Week:LDPE	-0.000175596	0.0229004	-0.00766784	0.993882
Sneathiellaceae:1 Week:LDPE	0.000240843	0.0229004	0.010517	0.991609
Spongiibacteraceae:1 Week:LDPE	0.0104241	0.0229004	0.455195	0.648983
Thermaceae:1 Week:LDPE	-0.000175596	0.0229004	-0.00766784	0.993882
Thioglobaceae:1 Week:LDPE	0.000312161	0.0229004	0.0136313	0.989125
Yersiniaceae:1 Week:LDPE	-0.000175596	0.0229004	-0.00766784	0.993882
Actinomarinaceae:12 Week:LDPE	0.00471199	0.0229004	0.20576	0.836984
Aeromonadaceae:12 Week:LDPE	-0.000175596	0.0229004	-0.00766784	0.993882
Alcanivoracaceae:12 Week:LDPE	-0.000175596	0.0229004	-0.00766784	0.993882
Alteromonadaceae:12 Week:LDPE	-0.000175596	0.0229004	-0.00766784	0.993882
Arcobacteraceae:12 Week:LDPE	-0.000175596	0.0229004	-0.00766784	0.993882
Bacillaceae:12 Week:LDPE	-0.000175596	0.0229004	-0.00766784	0.993882
Balneolaceae:12 Week:LDPE	-0.000175596	0.0229004	-0.00766784	0.993882
Bdellovibrionaceae:12 Week:LDPE	0.00526765	0.0229004	0.230025	0.81808
Burkholderiaceae:12 Week:LDPE	-0.000175596	0.0229004	-0.00766784	0.993882
Cellvibrionaceae:12 Week:LDPE	0.00582412	0.0229004	0.254324	0.799253
Clade I:12 Week:LDPE	-0.000175596	0.0229004	-0.00766784	0.993882
Clostridiaceae:12 Week:LDPE	-0.000175596	0.0229004	-0.00766784	0.993882
Colwelliaceae:12 Week:LDPE	0.0266139	0.0229004	1.16216	0.245213
Comamonadaceae:12 Week:LDPE	-0.000175596	0.0229004	-0.00766784	0.993882
Crocinitomicaceae:12 Week:LDPE	-0.000175596	0.0229004	-0.00766784	0.993882
Cycloclasticaceae:12 Week:LDPE	0.021608	0.0229004	0.943566	0.345425
Flavobacteriaceae:12 Week:LDPE	0.000801102	0.0229004	0.0349821	0.972095
Halomonadaceae:12 Week:LDPE	0.00652177	0.0229004	0.284789	0.775815
Hyphomonadaceae:12 Week:LDPE	0.00149874	0.0229004	0.0654463	0.947821
Idiomarinaceae:12 Week:LDPE	-0.000175596	0.0229004	-0.00766784	0.993882
Kangiellaceae:12 Week:LDPE	0.00191733	0.0229004	0.0837248	0.933278
Marinobacteraceae:12 Week:LDPE	-0.000175596	0.0229004	-0.00766784	0.993882
Methyloligellaceae:12 Week:LDPE	0.0235508	0.0229004	1.0284	0.303798
Methylophagaceae:12 Week:LDPE	-0.000175596	0.0229004	-0.00766784	0.993882
Methylophilaceae:12 Week:LDPE	0.00764454	0.0229004	0.333817	0.738528
Micavibrionaceae:12 Week:LDPE	0.00707988	0.0229004	0.30916	0.757209
Moraxellaceae:12 Week:LDPE	0.000661574	0.0229004	0.0288892	0.976954
Mycoplasmataceae:12 Week:LDPE	-0.000175596	0.0229004	-0.00766784	0.993882
Oleiphilaceae:12 Week:LDPE	-0.000175596	0.0229004	-0.00766784	0.993882
Oxalobacteraceae:12 Week:LDPE	0.00387073	0.0229004	0.169025	0.865782
Peptostreptococcaceae:12 Week:LDPE	0.00163827	0.0229004	0.0715391	0.942971
Porticoccaceae:12 Week:LDPE	0.00680082	0.0229004	0.296974	0.766495
Pseudoalteromonadaceae:12 Week:LDPE	0.00163827	0.0229004	0.0715391	0.942971
Pseudohongiellaceae:12 Week:LDPE	0.0125248	0.0229004	0.546924	0.584449
Pseudomonadaceae:12 Week:LDPE	0.0182462	0.0229004	0.796766	0.425615
Rhodobacteraceae:12 Week:LDPE	-0.000175596	0.0229004	-0.00766784	0.993882
Saccharospirillaceae:12 Week:LDPE	-0.000175596	0.0229004	-0.00766784	0.993882
Salinisphaeraceae:12 Week:LDPE	-0.000175596	0.0229004	-0.00766784	0.993882
Sandaracinaceae:12 Week:LDPE	-0.000175596	0.0229004	-0.00766784	0.993882
Saprospiraceae:12 Week:LDPE	0.0111336	0.0229004	0.486174	0.62686
SAR86 clade:12 Week:LDPE	-0.000175596	0.0229004	-0.00766784	0.993882
Shewanellaceae:12 Week:LDPE	-0.000175596	0.0229004	-0.00766784	0.993882
Sneathiellaceae:12 Week:LDPE	-0.000175596	0.0229004	-0.00766784	0.993882
Spongiibacteraceae:12 Week:LDPE	0.0105681	0.0229004	0.461481	0.644468
Thermaceae:12 Week:LDPE	-0.000175596	0.0229004	-0.00766784	0.993882
Thioglobaceae:12 Week:LDPE	-0.000175596	0.0229004	-0.00766784	0.993882
Yersiniaceae:12 Week:LDPE	-0.000175596	0.0229004	-0.00766784	0.993882
Actinomarinaceae:16 Week:LDPE	-0.000175596	0.0256034	-0.00685832	0.994528
Aeromonadaceae:16 Week:LDPE	-0.000175596	0.0256034	-0.00685832	0.994528
Alcanivoracaceae:16 Week:LDPE	-0.000175596	0.0256034	-0.00685832	0.994528
Alteromonadaceae:16 Week:LDPE	-0.000175596	0.0256034	-0.00685832	0.994528
Arcobacteraceae:16 Week:LDPE	-0.000175596	0.0256034	-0.00685832	0.994528
Bacillaceae:16 Week:LDPE	-0.000175596	0.0256034	-0.00685832	0.994528
Balneolaceae:16 Week:LDPE	-0.000175596	0.0256034	-0.00685832	0.994528
Bdellovibrionaceae:16 Week:LDPE	0.0216725	0.0256034	0.846468	0.397322
Burkholderiaceae:16 Week:LDPE	-0.000175596	0.0256034	-0.00685832	0.994528
Cellvibrionaceae:16 Week:LDPE	0.00516561	0.0256034	0.201755	0.840114
Clade I:16 Week:LDPE	-0.000175596	0.0256034	-0.00685832	0.994528
Clostridiaceae:16 Week:LDPE	-0.000175596	0.0256034	-0.00685832	0.994528
Colwelliaceae:16 Week:LDPE	0.00189805	0.0256034	0.0741327	0.940907
Comamonadaceae:16 Week:LDPE	-0.000175596	0.0256034	-0.00685832	0.994528
Crocinitomicaceae:16 Week:LDPE	-0.000175596	0.0256034	-0.00685832	0.994528
Cycloclasticaceae:16 Week:LDPE	0.0203095	0.0256034	0.793235	0.427669
Flavobacteriaceae:16 Week:LDPE	-0.000175596	0.0256034	-0.00685832	0.994528
Halomonadaceae:16 Week:LDPE	-0.000175596	0.0256034	-0.00685832	0.994528
Hyphomonadaceae:16 Week:LDPE	-0.000175596	0.0256034	-0.00685832	0.994528
Idiomarinaceae:16 Week:LDPE	-0.000175596	0.0256034	-0.00685832	0.994528
Kangiellaceae:16 Week:LDPE	-0.000175596	0.0256034	-0.00685832	0.994528
Marinobacteraceae:16 Week:LDPE	0.00108116	0.0256034	0.0422272	0.966319
Methyloligellaceae:16 Week:LDPE	0.0145314	0.0256034	0.567558	0.570354
Methylophagaceae:16 Week:LDPE	-0.000175596	0.0256034	-0.00685832	0.994528
Methylophilaceae:16 Week:LDPE	0.000892646	0.0256034	0.0348644	0.972189
Micavibrionaceae:16 Week:LDPE	0.00233791	0.0256034	0.0913127	0.927247
Moraxellaceae:16 Week:LDPE	0.0846566	0.0256034	3.30646	0.000949814
Mycoplasmataceae:16 Week:LDPE	-0.000175596	0.0256034	-0.00685832	0.994528
Oleiphilaceae:16 Week:LDPE	-0.000175596	0.0256034	-0.00685832	0.994528
Oxalobacteraceae:16 Week:LDPE	-0.000175596	0.0256034	-0.00685832	0.994528
Peptostreptococcaceae:16 Week:LDPE	-0.000175596	0.0256034	-0.00685832	0.994528
Porticoccaceae:16 Week:LDPE	0.00108116	0.0256034	0.0422272	0.966319
Pseudoalteromonadaceae:16 Week:LDPE	0.000452781	0.0256034	0.0176844	0.985891
Pseudohongiellaceae:16 Week:LDPE	0.00799331	0.0256034	0.312197	0.7549
Pseudomonadaceae:16 Week:LDPE	-0.000175596	0.0256034	-0.00685832	0.994528
Rhodobacteraceae:16 Week:LDPE	-0.000175596	0.0256034	-0.00685832	0.994528
Saccharospirillaceae:16 Week:LDPE	-0.000175596	0.0256034	-0.00685832	0.994528
Salinisphaeraceae:16 Week:LDPE	-0.000175596	0.0256034	-0.00685832	0.994528
Sandaracinaceae:16 Week:LDPE	-0.000175596	0.0256034	-0.00685832	0.994528
Saprospiraceae:16 Week:LDPE	0.0315575	0.0256034	1.23255	0.217787
SAR86 clade:16 Week:LDPE	-0.000175596	0.0256034	-0.00685832	0.994528
Shewanellaceae:16 Week:LDPE	0.0312851	0.0256034	1.22191	0.221784
Sneathiellaceae:16 Week:LDPE	0.00503994	0.0256034	0.196846	0.843954
Spongiibacteraceae:16 Week:LDPE	-0.000175596	0.0256034	-0.00685832	0.994528
Thermaceae:16 Week:LDPE	-0.000175596	0.0256034	-0.00685832	0.994528
Thioglobaceae:16 Week:LDPE	-0.000175596	0.0256034	-0.00685832	0.994528
Yersiniaceae:16 Week:LDPE	-0.000175596	0.0256034	-0.00685832	0.994528
Actinomarinaceae:2 Week:LDPE	0.00273773	0.0229004	0.11955	0.904843
Aeromonadaceae:2 Week:LDPE	-0.000175596	0.0229004	-0.00766784	0.993882
Alcanivoracaceae:2 Week:LDPE	0.00820022	0.0229004	0.358083	0.720293
Alteromonadaceae:2 Week:LDPE	-0.000175596	0.0229004	-0.00766784	0.993882
Arcobacteraceae:2 Week:LDPE	-0.000175596	0.0229004	-0.00766784	0.993882
Bacillaceae:2 Week:LDPE	-0.000175596	0.0229004	-0.00766784	0.993882
Balneolaceae:2 Week:LDPE	-0.000175596	0.0229004	-0.00766784	0.993882
Bdellovibrionaceae:2 Week:LDPE	0.00161241	0.0229004	0.0704099	0.943869
Burkholderiaceae:2 Week:LDPE	-0.000175596	0.0229004	-0.00766784	0.993882
Cellvibrionaceae:2 Week:LDPE	0.141085	0.0229004	6.16081	7.65843e-10
Clade I:2 Week:LDPE	0.000674124	0.0229004	0.0294373	0.976517
Clostridiaceae:2 Week:LDPE	-0.000175596	0.0229004	-0.00766784	0.993882
Colwelliaceae:2 Week:LDPE	0.00858969	0.0229004	0.37509	0.707606
Comamonadaceae:2 Week:LDPE	-0.000175596	0.0229004	-0.00766784	0.993882
Crocinitomicaceae:2 Week:LDPE	0.00145042	0.0229004	0.063336	0.949501
Cycloclasticaceae:2 Week:LDPE	0.0292303	0.0229004	1.27641	0.201855
Flavobacteriaceae:2 Week:LDPE	0.00710209	0.0229004	0.31013	0.756472
Halomonadaceae:2 Week:LDPE	-0.000175596	0.0229004	-0.00766784	0.993882
Hyphomonadaceae:2 Week:LDPE	0.0109297	0.0229004	0.47727	0.633185
Idiomarinaceae:2 Week:LDPE	-0.000175596	0.0229004	-0.00766784	0.993882
Kangiellaceae:2 Week:LDPE	0.00439591	0.0229004	0.191958	0.847781
Marinobacteraceae:2 Week:LDPE	0.0018927	0.0229004	0.0826491	0.934133
Methyloligellaceae:2 Week:LDPE	0.00707692	0.0229004	0.309031	0.757308
Methylophagaceae:2 Week:LDPE	-0.000175596	0.0229004	-0.00766784	0.993882
Methylophilaceae:2 Week:LDPE	0.0459521	0.0229004	2.00661	0.0448315
Micavibrionaceae:2 Week:LDPE	0.00358745	0.0229004	0.156655	0.875522
Moraxellaceae:2 Week:LDPE	0.00599062	0.0229004	0.261595	0.793642
Mycoplasmataceae:2 Week:LDPE	0.000500948	0.0229004	0.0218751	0.982548
Oleiphilaceae:2 Week:LDPE	-0.000175596	0.0229004	-0.00766784	0.993882
Oxalobacteraceae:2 Week:LDPE	-0.000175596	0.0229004	-0.00766784	0.993882
Peptostreptococcaceae:2 Week:LDPE	-0.000175596	0.0229004	-0.00766784	0.993882
Porticoccaceae:2 Week:LDPE	0.00455856	0.0229004	0.199061	0.842221
Pseudoalteromonadaceae:2 Week:LDPE	-0.000175596	0.0229004	-0.00766784	0.993882
Pseudohongiellaceae:2 Week:LDPE	0.0102638	0.0229004	0.448195	0.654027
Pseudomonadaceae:2 Week:LDPE	0.00532374	0.0229004	0.232474	0.816177
Rhodobacteraceae:2 Week:LDPE	0.0041944	0.0229004	0.183158	0.854679
Saccharospirillaceae:2 Week:LDPE	0.00480184	0.0229004	0.209684	0.833921
Salinisphaeraceae:2 Week:LDPE	-0.000175596	0.0229004	-0.00766784	0.993882
Sandaracinaceae:2 Week:LDPE	-0.000175596	0.0229004	-0.00766784	0.993882
Saprospiraceae:2 Week:LDPE	-0.000175596	0.0229004	-0.00766784	0.993882
SAR86 clade:2 Week:LDPE	0.00504412	0.0229004	0.220264	0.825673
Shewanellaceae:2 Week:LDPE	0.00103829	0.0229004	0.0453395	0.963838
Sneathiellaceae:2 Week:LDPE	-0.000175596	0.0229004	-0.00766784	0.993882
Spongiibacteraceae:2 Week:LDPE	0.00241071	0.0229004	0.105269	0.916165
Thermaceae:2 Week:LDPE	-0.000175596	0.0229004	-0.00766784	0.993882
Thioglobaceae:2 Week:LDPE	0.00528689	0.0229004	0.230865	0.817427
Yersiniaceae:2 Week:LDPE	-0.000175596	0.0229004	-0.00766784	0.993882
Actinomarinaceae:3 Week:LDPE	0.000640731	0.0229004	0.0279791	0.97768
Aeromonadaceae:3 Week:LDPE	-0.000101629	0.0229004	-0.00443788	0.996459
Alcanivoracaceae:3 Week:LDPE	0.000645241	0.0229004	0.028176	0.977523
Alteromonadaceae:3 Week:LDPE	-0.000175596	0.0229004	-0.00766784	0.993882
Arcobacteraceae:3 Week:LDPE	-0.000175596	0.0229004	-0.00766784	0.993882
Bacillaceae:3 Week:LDPE	0.000334335	0.0229004	0.0145996	0.988352
Balneolaceae:3 Week:LDPE	-0.000175596	0.0229004	-0.00766784	0.993882
Bdellovibrionaceae:3 Week:LDPE	0.00892641	0.0229004	0.389793	0.696702
Burkholderiaceae:3 Week:LDPE	-0.000175596	0.0229004	-0.00766784	0.993882
Cellvibrionaceae:3 Week:LDPE	0.00982337	0.0229004	0.428961	0.667965
Clade I:3 Week:LDPE	-3.99897e-05	0.0229004	-0.00174625	0.998607
Clostridiaceae:3 Week:LDPE	0.000888878	0.0229004	0.038815	0.969039
Colwelliaceae:3 Week:LDPE	0.0151879	0.0229004	0.663216	0.507215
Comamonadaceae:3 Week:LDPE	0.00223288	0.0229004	0.0975042	0.922329
Crocinitomicaceae:3 Week:LDPE	0.00392217	0.0229004	0.171271	0.864016
Cycloclasticaceae:3 Week:LDPE	0.0035074	0.0229004	0.153159	0.878277
Flavobacteriaceae:3 Week:LDPE	0.0056536	0.0229004	0.246878	0.80501
Halomonadaceae:3 Week:LDPE	0.000169887	0.0229004	0.00741853	0.994081
Hyphomonadaceae:3 Week:LDPE	0.00379899	0.0229004	0.165892	0.868247
Idiomarinaceae:3 Week:LDPE	-0.000175596	0.0229004	-0.00766784	0.993882
Kangiellaceae:3 Week:LDPE	0.0175729	0.0229004	0.767363	0.442893
Marinobacteraceae:3 Week:LDPE	0.00256203	0.0229004	0.111877	0.910924
Methyloligellaceae:3 Week:LDPE	0.0214288	0.0229004	0.935738	0.349442
Methylophagaceae:3 Week:LDPE	0.000157256	0.0229004	0.00686698	0.994521
Methylophilaceae:3 Week:LDPE	0.00368041	0.0229004	0.160714	0.872324
Micavibrionaceae:3 Week:LDPE	0.00466905	0.0229004	0.203885	0.838449
Moraxellaceae:3 Week:LDPE	0.00672911	0.0229004	0.293843	0.768887
Mycoplasmataceae:3 Week:LDPE	-0.000175596	0.0229004	-0.00766784	0.993882
Oleiphilaceae:3 Week:LDPE	0.00857908	0.0229004	0.374626	0.70795
Oxalobacteraceae:3 Week:LDPE	0.00186614	0.0229004	0.0814893	0.935055
Peptostreptococcaceae:3 Week:LDPE	0.00198357	0.0229004	0.0866175	0.930978
Porticoccaceae:3 Week:LDPE	0.0208828	0.0229004	0.911898	0.361855
Pseudoalteromonadaceae:3 Week:LDPE	0.000660025	0.0229004	0.0288216	0.977008
Pseudohongiellaceae:3 Week:LDPE	0.00535409	0.0229004	0.233799	0.815148
Pseudomonadaceae:3 Week:LDPE	0.00450833	0.0229004	0.196867	0.843937
Rhodobacteraceae:3 Week:LDPE	0.000243551	0.0229004	0.0106353	0.991515
Saccharospirillaceae:3 Week:LDPE	0.00425892	0.0229004	0.185976	0.852469
Salinisphaeraceae:3 Week:LDPE	8.5322e-05	0.0229004	0.00372579	0.997027
Sandaracinaceae:3 Week:LDPE	0.000701031	0.0229004	0.0306122	0.97558
Saprospiraceae:3 Week:LDPE	0.00664465	0.0229004	0.290155	0.771707
SAR86 clade:3 Week:LDPE	0.00019424	0.0229004	0.00848194	0.993233
Shewanellaceae:3 Week:LDPE	0.00300499	0.0229004	0.13122	0.895605
Sneathiellaceae:3 Week:LDPE	0.00392815	0.0229004	0.171532	0.86381
Spongiibacteraceae:3 Week:LDPE	0.0436711	0.0229004	1.907	0.0565631
Thermaceae:3 Week:LDPE	-0.000175596	0.0229004	-0.00766784	0.993882
Thioglobaceae:3 Week:LDPE	0.000436515	0.0229004	0.0190615	0.984793
Yersiniaceae:3 Week:LDPE	-0.000175596	0.0229004	-0.00766784	0.993882
Actinomarinaceae:4 Week:LDPE	0.00276994	0.0229004	0.120956	0.903729
Aeromonadaceae:4 Week:LDPE	0.00393252	0.0229004	0.171723	0.86366
Alcanivoracaceae:4 Week:LDPE	-0.000175596	0.0229004	-0.00766784	0.993882
Alteromonadaceae:4 Week:LDPE	0.00195019	0.0229004	0.0851597	0.932137
Arcobacteraceae:4 Week:LDPE	0.005295	0.0229004	0.231219	0.817152
Bacillaceae:4 Week:LDPE	-0.000175596	0.0229004	-0.00766784	0.993882
Balneolaceae:4 Week:LDPE	-1.04573e-05	0.0229004	-0.000456645	0.999636
Bdellovibrionaceae:4 Week:LDPE	0.0015779	0.0229004	0.0689028	0.945069
Burkholderiaceae:4 Week:LDPE	-0.000175596	0.0229004	-0.00766784	0.993882
Cellvibrionaceae:4 Week:LDPE	0.0818156	0.0229004	3.57268	0.000355843
Clade I:4 Week:LDPE	0.000685217	0.0229004	0.0299216	0.97613
Clostridiaceae:4 Week:LDPE	0.00192376	0.0229004	0.0840056	0.933054
Colwelliaceae:4 Week:LDPE	0.0130647	0.0229004	0.570503	0.568356
Comamonadaceae:4 Week:LDPE	0.00560151	0.0229004	0.244604	0.806771
Crocinitomicaceae:4 Week:LDPE	0.014643	0.0229004	0.639422	0.52257
Cycloclasticaceae:4 Week:LDPE	0.00277775	0.0229004	0.121297	0.903459
Flavobacteriaceae:4 Week:LDPE	0.0366729	0.0229004	1.60141	0.109333
Halomonadaceae:4 Week:LDPE	2.08643e-05	0.0229004	0.000911092	0.999273
Hyphomonadaceae:4 Week:LDPE	-2.44727e-05	0.0229004	-0.00106866	0.999147
Idiomarinaceae:4 Week:LDPE	-0.000175596	0.0229004	-0.00766784	0.993882
Kangiellaceae:4 Week:LDPE	0.00349916	0.0229004	0.152799	0.878561
Marinobacteraceae:4 Week:LDPE	0.00169471	0.0229004	0.0740036	0.94101
Methyloligellaceae:4 Week:LDPE	0.00549485	0.0229004	0.239946	0.81038
Methylophagaceae:4 Week:LDPE	-0.000175596	0.0229004	-0.00766784	0.993882
Methylophilaceae:4 Week:LDPE	0.0178218	0.0229004	0.778231	0.43646
Micavibrionaceae:4 Week:LDPE	0.000238348	0.0229004	0.0104081	0.991696
Moraxellaceae:4 Week:LDPE	0.0182827	0.0229004	0.798359	0.424691
Mycoplasmataceae:4 Week:LDPE	-0.000175596	0.0229004	-0.00766784	0.993882
Oleiphilaceae:4 Week:LDPE	0.00180607	0.0229004	0.0788666	0.937141
Oxalobacteraceae:4 Week:LDPE	0.0297156	0.0229004	1.2976	0.194469
Peptostreptococcaceae:4 Week:LDPE	0.00291916	0.0229004	0.127472	0.89857
Porticoccaceae:4 Week:LDPE	0.00517271	0.0229004	0.225879	0.821302
Pseudoalteromonadaceae:4 Week:LDPE	0.0022705	0.0229004	0.099147	0.921024
Pseudohongiellaceae:4 Week:LDPE	0.00224039	0.0229004	0.097832	0.922069
Pseudomonadaceae:4 Week:LDPE	0.0161042	0.0229004	0.70323	0.481937
Rhodobacteraceae:4 Week:LDPE	0.00302765	0.0229004	0.13221	0.894822
Saccharospirillaceae:4 Week:LDPE	0.00177626	0.0229004	0.0775646	0.938177
Salinisphaeraceae:4 Week:LDPE	-0.000175596	0.0229004	-0.00766784	0.993882
Sandaracinaceae:4 Week:LDPE	-5.1742e-05	0.0229004	-0.00225944	0.998197
Saprospiraceae:4 Week:LDPE	6.51043e-05	0.0229004	0.00284294	0.997732
SAR86 clade:4 Week:LDPE	0.002308	0.0229004	0.100784	0.919725
Shewanellaceae:4 Week:LDPE	0.000420351	0.0229004	0.0183557	0.985356
Sneathiellaceae:4 Week:LDPE	0.000688795	0.0229004	0.0300779	0.976006
Spongiibacteraceae:4 Week:LDPE	0.00949584	0.0229004	0.414659	0.678405
Thermaceae:4 Week:LDPE	-0.000175596	0.0229004	-0.00766784	0.993882
Thioglobaceae:4 Week:LDPE	0.00343977	0.0229004	0.150206	0.880607
Yersiniaceae:4 Week:LDPE	-0.000175596	0.0229004	-0.00766784	0.993882
Actinomarinaceae:6 Week:LDPE	0.00101458	0.0229004	0.0443042	0.964663
Aeromonadaceae:6 Week:LDPE	-0.000175596	0.0229004	-0.00766784	0.993882
Alcanivoracaceae:6 Week:LDPE	0.0124143	0.0229004	0.542098	0.587769
Alteromonadaceae:6 Week:LDPE	0.000368727	0.0229004	0.0161014	0.987154
Arcobacteraceae:6 Week:LDPE	-0.000175596	0.0229004	-0.00766784	0.993882
Bacillaceae:6 Week:LDPE	0.000290967	0.0229004	0.0127058	0.989863
Balneolaceae:6 Week:LDPE	0.000284491	0.0229004	0.012423	0.990089
Bdellovibrionaceae:6 Week:LDPE	0.00429041	0.0229004	0.187351	0.851391
Burkholderiaceae:6 Week:LDPE	-0.000175596	0.0229004	-0.00766784	0.993882
Cellvibrionaceae:6 Week:LDPE	0.0122566	0.0229004	0.535214	0.59252
Clade I:6 Week:LDPE	-0.000175596	0.0229004	-0.00766784	0.993882
Clostridiaceae:6 Week:LDPE	0.00084825	0.0229004	0.0370409	0.970454
Colwelliaceae:6 Week:LDPE	0.0533518	0.0229004	2.32973	0.0198499
Comamonadaceae:6 Week:LDPE	-0.000175596	0.0229004	-0.00766784	0.993882
Crocinitomicaceae:6 Week:LDPE	0.000226166	0.0229004	0.0098761	0.99212
Cycloclasticaceae:6 Week:LDPE	0.00931958	0.0229004	0.406962	0.684049
Flavobacteriaceae:6 Week:LDPE	0.00214067	0.0229004	0.0934773	0.925527
Halomonadaceae:6 Week:LDPE	-1.3831e-05	0.0229004	-0.000603964	0.999518
Hyphomonadaceae:6 Week:LDPE	0.00557494	0.0229004	0.243443	0.80767
Idiomarinaceae:6 Week:LDPE	-0.000175596	0.0229004	-0.00766784	0.993882
Kangiellaceae:6 Week:LDPE	0.00473068	0.0229004	0.206576	0.836347
Marinobacteraceae:6 Week:LDPE	0.00118739	0.0229004	0.0518503	0.95865
Methyloligellaceae:6 Week:LDPE	0.0256196	0.0229004	1.11874	0.26329
Methylophagaceae:6 Week:LDPE	5.7685e-05	0.0229004	0.00251896	0.99799
Methylophilaceae:6 Week:LDPE	0.00552404	0.0229004	0.24122	0.809392
Micavibrionaceae:6 Week:LDPE	0.05703	0.0229004	2.49035	0.0127858
Moraxellaceae:6 Week:LDPE	0.004843	0.0229004	0.211481	0.832518
Mycoplasmataceae:6 Week:LDPE	-7.19157e-05	0.0229004	-0.00314037	0.997494
Oleiphilaceae:6 Week:LDPE	0.00212564	0.0229004	0.0928213	0.926048
Oxalobacteraceae:6 Week:LDPE	4.4725e-05	0.0229004	0.00195303	0.998442
Peptostreptococcaceae:6 Week:LDPE	0.00350723	0.0229004	0.153152	0.878283
Porticoccaceae:6 Week:LDPE	0.0161239	0.0229004	0.70409	0.481401
Pseudoalteromonadaceae:6 Week:LDPE	-0.000175596	0.0229004	-0.00766784	0.993882
Pseudohongiellaceae:6 Week:LDPE	0.103037	0.0229004	4.49934	6.93196e-06
Pseudomonadaceae:6 Week:LDPE	0.00144924	0.0229004	0.0632847	0.949542
Rhodobacteraceae:6 Week:LDPE	0.00260221	0.0229004	0.113632	0.909533
Saccharospirillaceae:6 Week:LDPE	-0.000175596	0.0229004	-0.00766784	0.993882
Salinisphaeraceae:6 Week:LDPE	-0.000123756	0.0229004	-0.00540411	0.995688
Sandaracinaceae:6 Week:LDPE	0.000287729	0.0229004	0.0125644	0.989976
Saprospiraceae:6 Week:LDPE	0.0118833	0.0229004	0.518915	0.603837
SAR86 clade:6 Week:LDPE	-5.89557e-05	0.0229004	-0.00257444	0.997946
Shewanellaceae:6 Week:LDPE	0.00040525	0.0229004	0.0176962	0.985882
Sneathiellaceae:6 Week:LDPE	0.00336546	0.0229004	0.146961	0.883167
Spongiibacteraceae:6 Week:LDPE	0.0259155	0.0229004	1.13166	0.257816
Thermaceae:6 Week:LDPE	-0.000175596	0.0229004	-0.00766784	0.993882
Thioglobaceae:6 Week:LDPE	0.00197148	0.0229004	0.0860894	0.931398
Yersiniaceae:6 Week:LDPE	0.000938971	0.0229004	0.0410024	0.967295
Actinomarinaceae:8 Week:LDPE	0.00187071	0.0229004	0.0816892	0.934896
Aeromonadaceae:8 Week:LDPE	-0.000175596	0.0229004	-0.00766784	0.993882
Alcanivoracaceae:8 Week:LDPE	-7.96247e-05	0.0229004	-0.003477	0.997226
Alteromonadaceae:8 Week:LDPE	-0.000175596	0.0229004	-0.00766784	0.993882
Arcobacteraceae:8 Week:LDPE	-0.000175596	0.0229004	-0.00766784	0.993882
Bacillaceae:8 Week:LDPE	0.000236907	0.0229004	0.0103451	0.991746
Balneolaceae:8 Week:LDPE	-0.000133289	0.0229004	-0.0058204	0.995356
Bdellovibrionaceae:8 Week:LDPE	0.0134298	0.0229004	0.586445	0.557596
Burkholderiaceae:8 Week:LDPE	-0.000175596	0.0229004	-0.00766784	0.993882
Cellvibrionaceae:8 Week:LDPE	0.0146169	0.0229004	0.638283	0.523312
Clade I:8 Week:LDPE	0.00129876	0.0229004	0.0567134	0.954775
Clostridiaceae:8 Week:LDPE	-3.92733e-05	0.0229004	-0.00171497	0.998632
Colwelliaceae:8 Week:LDPE	0.0296949	0.0229004	1.2967	0.194779
Comamonadaceae:8 Week:LDPE	-0.000175596	0.0229004	-0.00766784	0.993882
Crocinitomicaceae:8 Week:LDPE	0.000862678	0.0229004	0.0376709	0.969951
Cycloclasticaceae:8 Week:LDPE	0.010756	0.0229004	0.469688	0.638593
Flavobacteriaceae:8 Week:LDPE	0.00143403	0.0229004	0.0626204	0.950071
Halomonadaceae:8 Week:LDPE	0.000671525	0.0229004	0.0293237	0.976607
Hyphomonadaceae:8 Week:LDPE	0.00205333	0.0229004	0.0896638	0.928557
Idiomarinaceae:8 Week:LDPE	-0.000175596	0.0229004	-0.00766784	0.993882
Kangiellaceae:8 Week:LDPE	0.00403861	0.0229004	0.176356	0.86002
Marinobacteraceae:8 Week:LDPE	0.000524822	0.0229004	0.0229176	0.981717
Methyloligellaceae:8 Week:LDPE	0.0189187	0.0229004	0.826131	0.408759
Methylophagaceae:8 Week:LDPE	-0.000105084	0.0229004	-0.00458876	0.996339
Methylophilaceae:8 Week:LDPE	0.0112386	0.0229004	0.490761	0.623612
Micavibrionaceae:8 Week:LDPE	0.0403616	0.0229004	1.76249	0.0780326
Moraxellaceae:8 Week:LDPE	0.00183469	0.0229004	0.0801161	0.936147
Mycoplasmataceae:8 Week:LDPE	0.000971398	0.0229004	0.0424184	0.966166
Oleiphilaceae:8 Week:LDPE	0.00455315	0.0229004	0.198824	0.842406
Oxalobacteraceae:8 Week:LDPE	-6.36767e-06	0.0229004	-0.00027806	0.999778
Peptostreptococcaceae:8 Week:LDPE	0.000976765	0.0229004	0.0426528	0.96598
Porticoccaceae:8 Week:LDPE	0.0151923	0.0229004	0.663408	0.507092
Pseudoalteromonadaceae:8 Week:LDPE	0.000232283	0.0229004	0.0101432	0.991907
Pseudohongiellaceae:8 Week:LDPE	0.0609279	0.0229004	2.66056	0.0078197
Pseudomonadaceae:8 Week:LDPE	0.00614809	0.0229004	0.268471	0.788345
Rhodobacteraceae:8 Week:LDPE	0.00123427	0.0229004	0.0538975	0.957018
Saccharospirillaceae:8 Week:LDPE	-0.000175596	0.0229004	-0.00766784	0.993882
Salinisphaeraceae:8 Week:LDPE	-0.000175596	0.0229004	-0.00766784	0.993882
Sandaracinaceae:8 Week:LDPE	0.000291503	0.0229004	0.0127292	0.989844
Saprospiraceae:8 Week:LDPE	0.0152899	0.0229004	0.667669	0.504368
SAR86 clade:8 Week:LDPE	0.00218226	0.0229004	0.0952937	0.924084
Shewanellaceae:8 Week:LDPE	-0.000175596	0.0229004	-0.00766784	0.993882
Sneathiellaceae:8 Week:LDPE	0.00722103	0.0229004	0.315324	0.752526
Spongiibacteraceae:8 Week:LDPE	0.0131245	0.0229004	0.573114	0.566587
Thermaceae:8 Week:LDPE	-0.000175596	0.0229004	-0.00766784	0.993882
Thioglobaceae:8 Week:LDPE	0.00142363	0.0229004	0.0621662	0.950432
Yersiniaceae:8 Week:LDPE	0.00151293	0.0229004	0.0660658	0.947327
Actinomarinaceae:Day 0:LDPE	-0.000175596	0.0229004	-0.00766784	0.993882
Aeromonadaceae:Day 0:LDPE	-0.000175596	0.0229004	-0.00766784	0.993882
Alcanivoracaceae:Day 0:LDPE	-0.000175596	0.0229004	-0.00766784	0.993882
Alteromonadaceae:Day 0:LDPE	-0.000175596	0.0229004	-0.00766784	0.993882
Arcobacteraceae:Day 0:LDPE	-0.000175596	0.0229004	-0.00766784	0.993882
Bacillaceae:Day 0:LDPE	0.00215548	0.0229004	0.0941243	0.925013
Balneolaceae:Day 0:LDPE	-0.000175596	0.0229004	-0.00766784	0.993882
Bdellovibrionaceae:Day 0:LDPE	0.0104551	0.0229004	0.456546	0.648012
Burkholderiaceae:Day 0:LDPE	0.00118174	0.0229004	0.0516035	0.958846
Cellvibrionaceae:Day 0:LDPE	0.00883486	0.0229004	0.385796	0.69966
Clade I:Day 0:LDPE	-0.000175596	0.0229004	-0.00766784	0.993882
Clostridiaceae:Day 0:LDPE	-0.000175596	0.0229004	-0.00766784	0.993882
Colwelliaceae:Day 0:LDPE	0.00679618	0.0229004	0.296771	0.76665
Comamonadaceae:Day 0:LDPE	0.000237506	0.0229004	0.0103713	0.991725
Crocinitomicaceae:Day 0:LDPE	0.00854839	0.0229004	0.373286	0.708947
Cycloclasticaceae:Day 0:LDPE	-0.000175596	0.0229004	-0.00766784	0.993882
Flavobacteriaceae:Day 0:LDPE	0.0135075	0.0229004	0.589838	0.555319
Halomonadaceae:Day 0:LDPE	0.0229002	0.0229004	0.999994	0.31735
Hyphomonadaceae:Day 0:LDPE	0.00285829	0.0229004	0.124814	0.900674
Idiomarinaceae:Day 0:LDPE	-0.000175596	0.0229004	-0.00766784	0.993882
Kangiellaceae:Day 0:LDPE	0.00160289	0.0229004	0.0699941	0.9442
Marinobacteraceae:Day 0:LDPE	-0.000175596	0.0229004	-0.00766784	0.993882
Methyloligellaceae:Day 0:LDPE	0.00998833	0.0229004	0.436165	0.662731
Methylophagaceae:Day 0:LDPE	-0.000175596	0.0229004	-0.00766784	0.993882
Methylophilaceae:Day 0:LDPE	-0.000175596	0.0229004	-0.00766784	0.993882
Micavibrionaceae:Day 0:LDPE	-0.000175596	0.0229004	-0.00766784	0.993882
Moraxellaceae:Day 0:LDPE	0.0255609	0.0229004	1.11618	0.264386
Mycoplasmataceae:Day 0:LDPE	-0.000175596	0.0229004	-0.00766784	0.993882
Oleiphilaceae:Day 0:LDPE	-0.000175596	0.0229004	-0.00766784	0.993882
Oxalobacteraceae:Day 0:LDPE	0.0345064	0.0229004	1.50681	0.131907
Peptostreptococcaceae:Day 0:LDPE	-0.000175596	0.0229004	-0.00766784	0.993882
Porticoccaceae:Day 0:LDPE	0.00747753	0.0229004	0.326524	0.744038
Pseudoalteromonadaceae:Day 0:LDPE	-0.000175596	0.0229004	-0.00766784	0.993882
Pseudohongiellaceae:Day 0:LDPE	-0.000116582	0.0229004	-0.00509082	0.995938
Pseudomonadaceae:Day 0:LDPE	0.12681	0.0229004	5.53746	3.18572e-08
Rhodobacteraceae:Day 0:LDPE	-0.000175596	0.0229004	-0.00766784	0.993882
Saccharospirillaceae:Day 0:LDPE	-0.000175596	0.0229004	-0.00766784	0.993882
Salinisphaeraceae:Day 0:LDPE	-0.000175596	0.0229004	-0.00766784	0.993882
Sandaracinaceae:Day 0:LDPE	-0.000175596	0.0229004	-0.00766784	0.993882
Saprospiraceae:Day 0:LDPE	-0.000175596	0.0229004	-0.00766784	0.993882
SAR86 clade:Day 0:LDPE	-0.000175596	0.0229004	-0.00766784	0.993882
Shewanellaceae:Day 0:LDPE	-0.000175596	0.0229004	-0.00766784	0.993882
Sneathiellaceae:Day 0:LDPE	-0.000175596	0.0229004	-0.00766784	0.993882
Spongiibacteraceae:Day 0:LDPE	0.0156457	0.0229004	0.683207	0.4945
Thermaceae:Day 0:LDPE	-0.000175596	0.0229004	-0.00766784	0.993882
Thioglobaceae:Day 0:LDPE	-0.000175596	0.0229004	-0.00766784	0.993882
Yersiniaceae:Day 0:LDPE	0.0349701	0.0229004	1.52706	0.126795
Actinomarinaceae:Day 1:LDPE	-0.000175596	0.0229004	-0.00766784	0.993882
Aeromonadaceae:Day 1:LDPE	0.00440093	0.0229004	0.192177	0.847609
Alcanivoracaceae:Day 1:LDPE	0.000241377	0.0229004	0.0105403	0.991591
Alteromonadaceae:Day 1:LDPE	4.51543e-05	0.0229004	0.00197177	0.998427
Arcobacteraceae:Day 1:LDPE	0.0502586	0.0229004	2.19466	0.0282222
Bacillaceae:Day 1:LDPE	-0.000175596	0.0229004	-0.00766784	0.993882
Balneolaceae:Day 1:LDPE	-0.000175596	0.0229004	-0.00766784	0.993882
Bdellovibrionaceae:Day 1:LDPE	0.0022036	0.0229004	0.0962257	0.923344
Burkholderiaceae:Day 1:LDPE	-2.3198e-05	0.0229004	-0.001013	0.999192
Cellvibrionaceae:Day 1:LDPE	0.0291431	0.0229004	1.2726	0.203204
Clade I:Day 1:LDPE	-0.000175596	0.0229004	-0.00766784	0.993882
Clostridiaceae:Day 1:LDPE	0.00234804	0.0229004	0.102533	0.918337
Colwelliaceae:Day 1:LDPE	0.00422694	0.0229004	0.184579	0.853564
Comamonadaceae:Day 1:LDPE	0.0121093	0.0229004	0.528782	0.596974
Crocinitomicaceae:Day 1:LDPE	0.0355537	0.0229004	1.55254	0.12058
Cycloclasticaceae:Day 1:LDPE	0.00149085	0.0229004	0.0651014	0.948095
Flavobacteriaceae:Day 1:LDPE	0.0538313	0.0229004	2.35067	0.0187684
Halomonadaceae:Day 1:LDPE	0.000677153	0.0229004	0.0295695	0.976411
Hyphomonadaceae:Day 1:LDPE	3.39513e-05	0.0229004	0.00148257	0.998817
Idiomarinaceae:Day 1:LDPE	-0.000175596	0.0229004	-0.00766784	0.993882
Kangiellaceae:Day 1:LDPE	0.00112912	0.0229004	0.0493056	0.960677
Marinobacteraceae:Day 1:LDPE	0.00330456	0.0229004	0.144302	0.885267
Methyloligellaceae:Day 1:LDPE	0.00395496	0.0229004	0.172703	0.86289
Methylophagaceae:Day 1:LDPE	-3.90133e-06	0.0229004	-0.000170361	0.999864
Methylophilaceae:Day 1:LDPE	0.00232101	0.0229004	0.101353	0.919274
Micavibrionaceae:Day 1:LDPE	-2.84293e-05	0.0229004	-0.00124144	0.99901
Moraxellaceae:Day 1:LDPE	0.0231489	0.0229004	1.01085	0.312123
Mycoplasmataceae:Day 1:LDPE	-0.000175596	0.0229004	-0.00766784	0.993882
Oleiphilaceae:Day 1:LDPE	-0.000175596	0.0229004	-0.00766784	0.993882
Oxalobacteraceae:Day 1:LDPE	0.134553	0.0229004	5.87557	4.41687e-09
Peptostreptococcaceae:Day 1:LDPE	0.0114974	0.0229004	0.502063	0.61564
Porticoccaceae:Day 1:LDPE	0.000756462	0.0229004	0.0330327	0.973649
Pseudoalteromonadaceae:Day 1:LDPE	-0.000175596	0.0229004	-0.00766784	0.993882
Pseudohongiellaceae:Day 1:LDPE	0.000241377	0.0229004	0.0105403	0.991591
Pseudomonadaceae:Day 1:LDPE	0.0444455	0.0229004	1.94082	0.052322
Rhodobacteraceae:Day 1:LDPE	0.00107573	0.0229004	0.0469742	0.962535
Saccharospirillaceae:Day 1:LDPE	0.00176896	0.0229004	0.0772461	0.93843
Salinisphaeraceae:Day 1:LDPE	0.000498193	0.0229004	0.0217548	0.982644
Sandaracinaceae:Day 1:LDPE	-0.000175596	0.0229004	-0.00766784	0.993882
Saprospiraceae:Day 1:LDPE	0.000741616	0.0229004	0.0323845	0.974166
SAR86 clade:Day 1:LDPE	0.000688691	0.0229004	0.0300734	0.976009
Shewanellaceae:Day 1:LDPE	-0.000137497	0.0229004	-0.00600412	0.99521
Sneathiellaceae:Day 1:LDPE	0.0001673	0.0229004	0.00730556	0.994171
Spongiibacteraceae:Day 1:LDPE	0.00825245	0.0229004	0.360363	0.718587
Thermaceae:Day 1:LDPE	3.39513e-05	0.0229004	0.00148257	0.998817
Thioglobaceae:Day 1:LDPE	0.00103561	0.0229004	0.0452226	0.963931
Yersiniaceae:Day 1:LDPE	0.0124063	0.0229004	0.541753	0.588007
Actinomarinaceae:Day 4:LDPE	0.000374809	0.0229004	0.0163669	0.986942
Aeromonadaceae:Day 4:LDPE	-0.000175596	0.0229004	-0.00766784	0.993882
Alcanivoracaceae:Day 4:LDPE	0.000689711	0.0229004	0.0301179	0.975974
Alteromonadaceae:Day 4:LDPE	0.0011672	0.0229004	0.0509686	0.959352
Arcobacteraceae:Day 4:LDPE	-0.000175596	0.0229004	-0.00766784	0.993882
Bacillaceae:Day 4:LDPE	-0.000175596	0.0229004	-0.00766784	0.993882
Balneolaceae:Day 4:LDPE	-5.08233e-06	0.0229004	-0.000221932	0.999823
Bdellovibrionaceae:Day 4:LDPE	0.00264727	0.0229004	0.1156	0.907973
Burkholderiaceae:Day 4:LDPE	-0.000175596	0.0229004	-0.00766784	0.993882
Cellvibrionaceae:Day 4:LDPE	0.00972268	0.0229004	0.424564	0.671168
Clade I:Day 4:LDPE	-0.000175596	0.0229004	-0.00766784	0.993882
Clostridiaceae:Day 4:LDPE	0.000698287	0.0229004	0.0304924	0.975675
Colwelliaceae:Day 4:LDPE	0.00612879	0.0229004	0.267629	0.788993
Comamonadaceae:Day 4:LDPE	-0.000175596	0.0229004	-0.00766784	0.993882
Crocinitomicaceae:Day 4:LDPE	0.000634345	0.0229004	0.0277002	0.977902
Cycloclasticaceae:Day 4:LDPE	0.00312976	0.0229004	0.136669	0.891297
Flavobacteriaceae:Day 4:LDPE	0.00137281	0.0229004	0.0599472	0.952199
Halomonadaceae:Day 4:LDPE	-0.000175596	0.0229004	-0.00766784	0.993882
Hyphomonadaceae:Day 4:LDPE	0.00494649	0.0229004	0.216001	0.828994
Idiomarinaceae:Day 4:LDPE	-0.000175596	0.0229004	-0.00766784	0.993882
Kangiellaceae:Day 4:LDPE	0.00669133	0.0229004	0.292193	0.770148
Marinobacteraceae:Day 4:LDPE	0.00318013	0.0229004	0.138868	0.889559
Methyloligellaceae:Day 4:LDPE	0.0174255	0.0229004	0.760928	0.446727
Methylophagaceae:Day 4:LDPE	-0.000175596	0.0229004	-0.00766784	0.993882
Methylophilaceae:Day 4:LDPE	0.000921867	0.0229004	0.0402556	0.967891
Micavibrionaceae:Day 4:LDPE	0.0380971	0.0229004	1.6636	0.0962387
Moraxellaceae:Day 4:LDPE	0.00239318	0.0229004	0.104504	0.916773
Mycoplasmataceae:Day 4:LDPE	-0.000175596	0.0229004	-0.00766784	0.993882
Oleiphilaceae:Day 4:LDPE	0.00784314	0.0229004	0.34249	0.731993
Oxalobacteraceae:Day 4:LDPE	0.00107609	0.0229004	0.0469899	0.962523
Peptostreptococcaceae:Day 4:LDPE	0.00256766	0.0229004	0.112123	0.910729
Porticoccaceae:Day 4:LDPE	0.0173888	0.0229004	0.759323	0.447686
Pseudoalteromonadaceae:Day 4:LDPE	0.000626396	0.0229004	0.0273531	0.978179
Pseudohongiellaceae:Day 4:LDPE	0.0235731	0.0229004	1.02937	0.303341
Pseudomonadaceae:Day 4:LDPE	0.00216707	0.0229004	0.0946302	0.924611
Rhodobacteraceae:Day 4:LDPE	-0.000175596	0.0229004	-0.00766784	0.993882
Saccharospirillaceae:Day 4:LDPE	-0.000175596	0.0229004	-0.00766784	0.993882
Salinisphaeraceae:Day 4:LDPE	-0.000175596	0.0229004	-0.00766784	0.993882
Sandaracinaceae:Day 4:LDPE	0.000628278	0.0229004	0.0274353	0.978113
Saprospiraceae:Day 4:LDPE	0.0081877	0.0229004	0.357536	0.720702
SAR86 clade:Day 4:LDPE	-7.0071e-05	0.0229004	-0.00305982	0.997559
Shewanellaceae:Day 4:LDPE	-0.000175596	0.0229004	-0.00766784	0.993882
Sneathiellaceae:Day 4:LDPE	0.00710565	0.0229004	0.310285	0.756354
Spongiibacteraceae:Day 4:LDPE	0.02583	0.0229004	1.12793	0.259391
Thermaceae:Day 4:LDPE	-0.000175596	0.0229004	-0.00766784	0.993882
Thioglobaceae:Day 4:LDPE	-0.000175596	0.0229004	-0.00766784	0.993882
Yersiniaceae:Day 4:LDPE	-0.000175596	0.0229004	-0.00766784	0.993882
Actinomarinaceae:1 Week:PET	0.00052964	0.0229004	0.023128	0.981549
Aeromonadaceae:1 Week:PET	0.00178335	0.0229004	0.0778744	0.93793
Alcanivoracaceae:1 Week:PET	0.012561	0.0229004	0.548505	0.583364
Alteromonadaceae:1 Week:PET	0.00285466	0.0229004	0.124656	0.9008
Arcobacteraceae:1 Week:PET	0.0106506	0.0229004	0.465083	0.641887
Bacillaceae:1 Week:PET	-3.18673e-05	0.0229004	-0.00139156	0.99889
Balneolaceae:1 Week:PET	-4.27413e-05	0.0229004	-0.0018664	0.998511
Bdellovibrionaceae:1 Week:PET	0.000965463	0.0229004	0.0421593	0.966373
Burkholderiaceae:1 Week:PET	0.000610616	0.0229004	0.026664	0.978729
Cellvibrionaceae:1 Week:PET	0.00953383	0.0229004	0.416318	0.677191
Clade I:1 Week:PET	8.03997e-05	0.0229004	0.00351085	0.997199
Clostridiaceae:1 Week:PET	0.000168312	0.0229004	0.00734977	0.994136
Colwelliaceae:1 Week:PET	0.153755	0.0229004	6.7141	2.04809e-11
Comamonadaceae:1 Week:PET	0.0557683	0.0229004	2.43526	0.0149072
Crocinitomicaceae:1 Week:PET	0.0274817	0.0229004	1.20005	0.230161
Cycloclasticaceae:1 Week:PET	0.00167738	0.0229004	0.0732469	0.941612
Flavobacteriaceae:1 Week:PET	0.0235525	0.0229004	1.02848	0.303762
Halomonadaceae:1 Week:PET	0.00112408	0.0229004	0.0490857	0.960852
Hyphomonadaceae:1 Week:PET	0.000862758	0.0229004	0.0376744	0.969948
Idiomarinaceae:1 Week:PET	-0.000175596	0.0229004	-0.00766784	0.993882
Kangiellaceae:1 Week:PET	0.0081404	0.0229004	0.35547	0.722248
Marinobacteraceae:1 Week:PET	0.0112759	0.0229004	0.492389	0.622461
Methyloligellaceae:1 Week:PET	0.0079686	0.0229004	0.347968	0.727875
Methylophagaceae:1 Week:PET	0.000114269	0.0229004	0.00498985	0.996019
Methylophilaceae:1 Week:PET	0.0018384	0.0229004	0.0802783	0.936018
Micavibrionaceae:1 Week:PET	0.000239387	0.0229004	0.0104534	0.99166
Moraxellaceae:1 Week:PET	0.0249672	0.0229004	1.09025	0.275641
Mycoplasmataceae:1 Week:PET	-0.00015143	0.0229004	-0.00661254	0.994724
Oleiphilaceae:1 Week:PET	0.0369075	0.0229004	1.61165	0.107084
Oxalobacteraceae:1 Week:PET	0.020276	0.0229004	0.885401	0.375972
Peptostreptococcaceae:1 Week:PET	0.00158018	0.0229004	0.0690024	0.94499
Porticoccaceae:1 Week:PET	0.00120402	0.0229004	0.0525762	0.958071
Pseudoalteromonadaceae:1 Week:PET	0.00136257	0.0229004	0.0594999	0.952556
Pseudohongiellaceae:1 Week:PET	0.00998115	0.0229004	0.435851	0.662959
Pseudomonadaceae:1 Week:PET	0.0341306	0.0229004	1.4904	0.136167
Rhodobacteraceae:1 Week:PET	0.00052547	0.0229004	0.0229459	0.981694
Saccharospirillaceae:1 Week:PET	0.0166016	0.0229004	0.724951	0.468508
Salinisphaeraceae:1 Week:PET	0.000518703	0.0229004	0.0226504	0.98193
Sandaracinaceae:1 Week:PET	-8.0565e-05	0.0229004	-0.00351807	0.997193
Saprospiraceae:1 Week:PET	0.00134321	0.0229004	0.0586545	0.953229
SAR86 clade:1 Week:PET	0.000261952	0.0229004	0.0114388	0.990874
Shewanellaceae:1 Week:PET	-0.000116798	0.0229004	-0.00510028	0.995931
Sneathiellaceae:1 Week:PET	0.00165197	0.0229004	0.0721374	0.942495
Spongiibacteraceae:1 Week:PET	0.00658291	0.0229004	0.287459	0.77377
Thermaceae:1 Week:PET	-0.000139363	0.0229004	-0.00608562	0.995145
Thioglobaceae:1 Week:PET	0.00025443	0.0229004	0.0111103	0.991136
Yersiniaceae:1 Week:PET	-0.000175596	0.0229004	-0.00766784	0.993882
Actinomarinaceae:12 Week:PET	-1.57817e-05	0.0229004	-0.000689145	0.99945
Aeromonadaceae:12 Week:PET	-0.000175596	0.0229004	-0.00766784	0.993882
Alcanivoracaceae:12 Week:PET	0.0131074	0.0229004	0.572367	0.567093
Alteromonadaceae:12 Week:PET	-0.000175596	0.0229004	-0.00766784	0.993882
Arcobacteraceae:12 Week:PET	-0.000175596	0.0229004	-0.00766784	0.993882
Bacillaceae:12 Week:PET	-0.000175596	0.0229004	-0.00766784	0.993882
Balneolaceae:12 Week:PET	-0.000175596	0.0229004	-0.00766784	0.993882
Bdellovibrionaceae:12 Week:PET	0.0018471	0.0229004	0.0806581	0.935716
Burkholderiaceae:12 Week:PET	-0.000175596	0.0229004	-0.00766784	0.993882
Cellvibrionaceae:12 Week:PET	0.0438137	0.0229004	1.91323	0.0557609
Clade I:12 Week:PET	0.000248955	0.0229004	0.0108712	0.991327
Clostridiaceae:12 Week:PET	-0.000175596	0.0229004	-0.00766784	0.993882
Colwelliaceae:12 Week:PET	0.0202515	0.0229004	0.884332	0.376549
Comamonadaceae:12 Week:PET	-0.000175596	0.0229004	-0.00766784	0.993882
Crocinitomicaceae:12 Week:PET	-0.000175596	0.0229004	-0.00766784	0.993882
Cycloclasticaceae:12 Week:PET	0.00661407	0.0229004	0.28882	0.772728
Flavobacteriaceae:12 Week:PET	-0.000175596	0.0229004	-0.00766784	0.993882
Halomonadaceae:12 Week:PET	0.00117863	0.0229004	0.0514677	0.958954
Hyphomonadaceae:12 Week:PET	0.00405756	0.0229004	0.177183	0.85937
Idiomarinaceae:12 Week:PET	-0.000175596	0.0229004	-0.00766784	0.993882
Kangiellaceae:12 Week:PET	0.0012214	0.0229004	0.0533353	0.957466
Marinobacteraceae:12 Week:PET	-0.000175596	0.0229004	-0.00766784	0.993882
Methyloligellaceae:12 Week:PET	0.0228949	0.0229004	0.999762	0.317462
Methylophagaceae:12 Week:PET	-0.000175596	0.0229004	-0.00766784	0.993882
Methylophilaceae:12 Week:PET	0.0251087	0.0229004	1.09643	0.27293
Micavibrionaceae:12 Week:PET	0.0697175	0.0229004	3.04438	0.00234067
Moraxellaceae:12 Week:PET	0.000931046	0.0229004	0.0406564	0.967571
Mycoplasmataceae:12 Week:PET	-0.000175596	0.0229004	-0.00766784	0.993882
Oleiphilaceae:12 Week:PET	0.00442639	0.0229004	0.193289	0.846738
Oxalobacteraceae:12 Week:PET	0.000144033	0.0229004	0.00628955	0.994982
Peptostreptococcaceae:12 Week:PET	0.000445136	0.0229004	0.0194379	0.984492
Porticoccaceae:12 Week:PET	0.00451345	0.0229004	0.197091	0.843762
Pseudoalteromonadaceae:12 Week:PET	0.000941722	0.0229004	0.0411226	0.967199
Pseudohongiellaceae:12 Week:PET	0.184145	0.0229004	8.04115	1.04483e-15
Pseudomonadaceae:12 Week:PET	0.00800397	0.0229004	0.349513	0.726716
Rhodobacteraceae:12 Week:PET	0.00436659	0.0229004	0.190678	0.848784
Saccharospirillaceae:12 Week:PET	-0.000175596	0.0229004	-0.00766784	0.993882
Salinisphaeraceae:12 Week:PET	-0.000175596	0.0229004	-0.00766784	0.993882
Sandaracinaceae:12 Week:PET	-0.000175596	0.0229004	-0.00766784	0.993882
Saprospiraceae:12 Week:PET	0.0169597	0.0229004	0.740587	0.45897
SAR86 clade:12 Week:PET	0.00111229	0.0229004	0.0485707	0.961263
Shewanellaceae:12 Week:PET	-0.000175596	0.0229004	-0.00766784	0.993882
Sneathiellaceae:12 Week:PET	0.00154241	0.0229004	0.0673531	0.946303
Spongiibacteraceae:12 Week:PET	0.0391127	0.0229004	1.70795	0.0876917
Thermaceae:12 Week:PET	-0.000175596	0.0229004	-0.00766784	0.993882
Thioglobaceae:12 Week:PET	-0.000175596	0.0229004	-0.00766784	0.993882
Yersiniaceae:12 Week:PET	0.00615381	0.0229004	0.268721	0.788153
Actinomarinaceae:16 Week:PET	0.0011361	0.0229004	0.0496105	0.960434
Aeromonadaceae:16 Week:PET	-0.000175596	0.0229004	-0.00766784	0.993882
Alcanivoracaceae:16 Week:PET	0.0232841	0.0229004	1.01676	0.309306
Alteromonadaceae:16 Week:PET	-0.000175596	0.0229004	-0.00766784	0.993882
Arcobacteraceae:16 Week:PET	-0.000175596	0.0229004	-0.00766784	0.993882
Bacillaceae:16 Week:PET	-0.000175596	0.0229004	-0.00766784	0.993882
Balneolaceae:16 Week:PET	-0.000175596	0.0229004	-0.00766784	0.993882
Bdellovibrionaceae:16 Week:PET	0.00307607	0.0229004	0.134324	0.89315
Burkholderiaceae:16 Week:PET	-0.000175596	0.0229004	-0.00766784	0.993882
Cellvibrionaceae:16 Week:PET	0.0273432	0.0229004	1.194	0.232519
Clade I:16 Week:PET	-9.10743e-05	0.0229004	-0.00397698	0.996827
Clostridiaceae:16 Week:PET	-0.000175596	0.0229004	-0.00766784	0.993882
Colwelliaceae:16 Week:PET	0.0173569	0.0229004	0.757929	0.44852
Comamonadaceae:16 Week:PET	0.0054509	0.0229004	0.238027	0.811868
Crocinitomicaceae:16 Week:PET	0.000580738	0.0229004	0.0253593	0.979769
Cycloclasticaceae:16 Week:PET	0.00332756	0.0229004	0.145306	0.884474
Flavobacteriaceae:16 Week:PET	3.71e-07	0.0229004	1.62006e-05	0.999987
Halomonadaceae:16 Week:PET	0.00112861	0.0229004	0.0492834	0.960695
Hyphomonadaceae:16 Week:PET	0.00401163	0.0229004	0.175177	0.860946
Idiomarinaceae:16 Week:PET	-0.000175596	0.0229004	-0.00766784	0.993882
Kangiellaceae:16 Week:PET	0.00136893	0.0229004	0.0597778	0.952334
Marinobacteraceae:16 Week:PET	0.00639597	0.0229004	0.279295	0.780027
Methyloligellaceae:16 Week:PET	0.0218181	0.0229004	0.952739	0.340757
Methylophagaceae:16 Week:PET	-0.000175596	0.0229004	-0.00766784	0.993882
Methylophilaceae:16 Week:PET	0.00498284	0.0229004	0.217588	0.827757
Micavibrionaceae:16 Week:PET	0.036309	0.0229004	1.58552	0.112895
Moraxellaceae:16 Week:PET	0.00207091	0.0229004	0.0904312	0.927947
Mycoplasmataceae:16 Week:PET	-0.000175596	0.0229004	-0.00766784	0.993882
Oleiphilaceae:16 Week:PET	0.00154716	0.0229004	0.0675607	0.946137
Oxalobacteraceae:16 Week:PET	-0.000175596	0.0229004	-0.00766784	0.993882
Peptostreptococcaceae:16 Week:PET	1.4578e-05	0.0229004	0.000636584	0.999492
Porticoccaceae:16 Week:PET	0.00555003	0.0229004	0.242356	0.808512
Pseudoalteromonadaceae:16 Week:PET	0.00302387	0.0229004	0.132045	0.894953
Pseudohongiellaceae:16 Week:PET	0.155358	0.0229004	6.78409	1.26855e-11
Pseudomonadaceae:16 Week:PET	0.00310076	0.0229004	0.135402	0.892298
Rhodobacteraceae:16 Week:PET	0.00658787	0.0229004	0.287675	0.773604
Saccharospirillaceae:16 Week:PET	-0.000175596	0.0229004	-0.00766784	0.993882
Salinisphaeraceae:16 Week:PET	0.0014469	0.0229004	0.0631825	0.949623
Sandaracinaceae:16 Week:PET	0.00053677	0.0229004	0.0234394	0.981301
Saprospiraceae:16 Week:PET	0.024786	0.0229004	1.08234	0.279141
SAR86 clade:16 Week:PET	0.00138598	0.0229004	0.0605223	0.951741
Shewanellaceae:16 Week:PET	-0.000175596	0.0229004	-0.00766784	0.993882
Sneathiellaceae:16 Week:PET	0.00204218	0.0229004	0.0891767	0.928944
Spongiibacteraceae:16 Week:PET	0.031146	0.0229004	1.36007	0.173855
Thermaceae:16 Week:PET	-0.000175596	0.0229004	-0.00766784	0.993882
Thioglobaceae:16 Week:PET	0.00194868	0.0229004	0.0850937	0.932189
Yersiniaceae:16 Week:PET	0.00107038	0.0229004	0.0467408	0.962721
Actinomarinaceae:2 Week:PET	0.00166985	0.0256034	0.0652197	0.948001
Aeromonadaceae:2 Week:PET	0.00034172	0.0256034	0.0133467	0.989352
Alcanivoracaceae:2 Week:PET	0.0435702	0.0256034	1.70174	0.0888513
Alteromonadaceae:2 Week:PET	-0.000175596	0.0256034	-0.00685832	0.994528
Arcobacteraceae:2 Week:PET	-3.94603e-05	0.0256034	-0.00154122	0.99877
Bacillaceae:2 Week:PET	-0.000175596	0.0256034	-0.00685832	0.994528
Balneolaceae:2 Week:PET	-0.000175596	0.0256034	-0.00685832	0.994528
Bdellovibrionaceae:2 Week:PET	0.00200607	0.0256034	0.0783516	0.937551
Burkholderiaceae:2 Week:PET	-0.000175596	0.0256034	-0.00685832	0.994528
Cellvibrionaceae:2 Week:PET	0.0429958	0.0256034	1.6793	0.0931403
Clade I:2 Week:PET	0.000123903	0.0256034	0.00483931	0.996139
Clostridiaceae:2 Week:PET	0.000625718	0.0256034	0.0244389	0.980503
Colwelliaceae:2 Week:PET	0.0175232	0.0256034	0.684408	0.493742
Comamonadaceae:2 Week:PET	0.0372511	0.0256034	1.45493	0.145736
Crocinitomicaceae:2 Week:PET	0.0022546	0.0256034	0.0880587	0.929833
Cycloclasticaceae:2 Week:PET	0.00829652	0.0256034	0.32404	0.745918
Flavobacteriaceae:2 Week:PET	0.0106426	0.0256034	0.415673	0.677663
Halomonadaceae:2 Week:PET	0.000287266	0.0256034	0.0112198	0.991048
Hyphomonadaceae:2 Week:PET	0.00152296	0.0256034	0.0594826	0.95257
Idiomarinaceae:2 Week:PET	-0.000175596	0.0256034	-0.00685832	0.994528
Kangiellaceae:2 Week:PET	0.0115825	0.0256034	0.452381	0.651009
Marinobacteraceae:2 Week:PET	0.0069184	0.0256034	0.270214	0.787004
Methyloligellaceae:2 Week:PET	0.00410576	0.0256034	0.16036	0.872602
Methylophagaceae:2 Week:PET	-0.000175596	0.0256034	-0.00685832	0.994528
Methylophilaceae:2 Week:PET	0.0138886	0.0256034	0.54245	0.587527
Micavibrionaceae:2 Week:PET	0.00087551	0.0256034	0.0341951	0.972723
Moraxellaceae:2 Week:PET	0.0147911	0.0256034	0.577699	0.563487
Mycoplasmataceae:2 Week:PET	-0.000175596	0.0256034	-0.00685832	0.994528
Oleiphilaceae:2 Week:PET	0.0976064	0.0256034	3.81225	0.00013895
Oxalobacteraceae:2 Week:PET	0.00482162	0.0256034	0.18832	0.850632
Peptostreptococcaceae:2 Week:PET	0.00123169	0.0256034	0.0481067	0.961633
Porticoccaceae:2 Week:PET	0.00257435	0.0256034	0.100547	0.919913
Pseudoalteromonadaceae:2 Week:PET	-0.000175596	0.0256034	-0.00685832	0.994528
Pseudohongiellaceae:2 Week:PET	0.0696123	0.0256034	2.71887	0.00656749
Pseudomonadaceae:2 Week:PET	0.0223218	0.0256034	0.871831	0.383332
Rhodobacteraceae:2 Week:PET	0.000722901	0.0256034	0.0282346	0.977476
Saccharospirillaceae:2 Week:PET	0.00316454	0.0256034	0.123598	0.901637
Salinisphaeraceae:2 Week:PET	0.000232812	0.0256034	0.009093	0.992745
Sandaracinaceae:2 Week:PET	-0.000175596	0.0256034	-0.00685832	0.994528
Saprospiraceae:2 Week:PET	0.00177275	0.0256034	0.0692388	0.944802
SAR86 clade:2 Week:PET	0.0010224	0.0256034	0.0399322	0.968148
Shewanellaceae:2 Week:PET	0.00015113	0.0256034	0.00590272	0.995291
Sneathiellaceae:2 Week:PET	0.0073057	0.0256034	0.285341	0.775392
Spongiibacteraceae:2 Week:PET	0.0377242	0.0256034	1.47341	0.140689
Thermaceae:2 Week:PET	-0.000175596	0.0256034	-0.00685832	0.994528
Thioglobaceae:2 Week:PET	0.000995173	0.0256034	0.0388688	0.968996
Yersiniaceae:2 Week:PET	-0.000175596	0.0256034	-0.00685832	0.994528
Actinomarinaceae:3 Week:PET	0.00114214	0.0229004	0.0498745	0.960224
Aeromonadaceae:3 Week:PET	-0.000175596	0.0229004	-0.00766784	0.993882
Alcanivoracaceae:3 Week:PET	0.139703	0.0229004	6.10045	1.11689e-09
Alteromonadaceae:3 Week:PET	-0.000175596	0.0229004	-0.00766784	0.993882
Arcobacteraceae:3 Week:PET	-8.966e-05	0.0229004	-0.00391522	0.996876
Bacillaceae:3 Week:PET	-0.000175596	0.0229004	-0.00766784	0.993882
Balneolaceae:3 Week:PET	-0.000175596	0.0229004	-0.00766784	0.993882
Bdellovibrionaceae:3 Week:PET	0.00155984	0.0229004	0.068114	0.945697
Burkholderiaceae:3 Week:PET	-0.000175596	0.0229004	-0.00766784	0.993882
Cellvibrionaceae:3 Week:PET	0.00745296	0.0229004	0.325452	0.744849
Clade I:3 Week:PET	0.00035478	0.0229004	0.0154923	0.98764
Clostridiaceae:3 Week:PET	-0.000118077	0.0229004	-0.00515613	0.995886
Colwelliaceae:3 Week:PET	0.00414177	0.0229004	0.18086	0.856483
Comamonadaceae:3 Week:PET	0.00536552	0.0229004	0.234298	0.814761
Crocinitomicaceae:3 Week:PET	0.00237396	0.0229004	0.103665	0.917439
Cycloclasticaceae:3 Week:PET	0.00502284	0.0229004	0.219334	0.826396
Flavobacteriaceae:3 Week:PET	0.00108655	0.0229004	0.0474467	0.962159
Halomonadaceae:3 Week:PET	0.000114133	0.0229004	0.00498391	0.996024
Hyphomonadaceae:3 Week:PET	0.00191865	0.0229004	0.0837824	0.933232
Idiomarinaceae:3 Week:PET	-0.000175596	0.0229004	-0.00766784	0.993882
Kangiellaceae:3 Week:PET	0.00500944	0.0229004	0.218749	0.826852
Marinobacteraceae:3 Week:PET	0.00467747	0.0229004	0.204253	0.838162
Methyloligellaceae:3 Week:PET	0.00722561	0.0229004	0.315524	0.752374
Methylophagaceae:3 Week:PET	-0.000175596	0.0229004	-0.00766784	0.993882
Methylophilaceae:3 Week:PET	0.00491227	0.0229004	0.214506	0.830159
Micavibrionaceae:3 Week:PET	0.0274072	0.0229004	1.1968	0.231426
Moraxellaceae:3 Week:PET	0.00299206	0.0229004	0.130655	0.896052
Mycoplasmataceae:3 Week:PET	-0.000175596	0.0229004	-0.00766784	0.993882
Oleiphilaceae:3 Week:PET	0.021869	0.0229004	0.954961	0.339632
Oxalobacteraceae:3 Week:PET	0.000392932	0.0229004	0.0171583	0.986311
Peptostreptococcaceae:3 Week:PET	0.000289509	0.0229004	0.0126421	0.989914
Porticoccaceae:3 Week:PET	0.00264012	0.0229004	0.115287	0.908221
Pseudoalteromonadaceae:3 Week:PET	0.000139504	0.0229004	0.00609178	0.99514
Pseudohongiellaceae:3 Week:PET	0.242047	0.0229004	10.5696	6.60222e-26
Pseudomonadaceae:3 Week:PET	0.00288021	0.0229004	0.125771	0.899917
Rhodobacteraceae:3 Week:PET	0.00111074	0.0229004	0.0485031	0.961317
Saccharospirillaceae:3 Week:PET	0.000496121	0.0229004	0.0216643	0.982716
Salinisphaeraceae:3 Week:PET	9.6764e-05	0.0229004	0.00422543	0.996629
Sandaracinaceae:3 Week:PET	6.78903e-05	0.0229004	0.0029646	0.997635
Saprospiraceae:3 Week:PET	0.00358132	0.0229004	0.156387	0.875733
SAR86 clade:3 Week:PET	0.000994276	0.0229004	0.0434175	0.96537
Shewanellaceae:3 Week:PET	0.0127159	0.0229004	0.55527	0.578729
Sneathiellaceae:3 Week:PET	0.00364773	0.0229004	0.159287	0.873448
Spongiibacteraceae:3 Week:PET	0.0127336	0.0229004	0.556045	0.578198
Thermaceae:3 Week:PET	-0.000175596	0.0229004	-0.00766784	0.993882
Thioglobaceae:3 Week:PET	0.00171441	0.0229004	0.0748638	0.940325
Yersiniaceae:3 Week:PET	-0.000175596	0.0229004	-0.00766784	0.993882
Actinomarinaceae:4 Week:PET	0.00198496	0.0229004	0.0866781	0.93093
Aeromonadaceae:4 Week:PET	0.00445025	0.0229004	0.194331	0.845923
Alcanivoracaceae:4 Week:PET	0.00899486	0.0229004	0.392782	0.694493
Alteromonadaceae:4 Week:PET	0.00711749	0.0229004	0.310802	0.755961
Arcobacteraceae:4 Week:PET	0.0291027	0.0229004	1.27084	0.20383
Bacillaceae:4 Week:PET	-0.000175596	0.0229004	-0.00766784	0.993882
Balneolaceae:4 Week:PET	0.000437836	0.0229004	0.0191192	0.984747
Bdellovibrionaceae:4 Week:PET	0.00117519	0.0229004	0.0513177	0.959074
Burkholderiaceae:4 Week:PET	-0.000127214	0.0229004	-0.00555509	0.995568
Cellvibrionaceae:4 Week:PET	0.0591408	0.0229004	2.58253	0.00982904
Clade I:4 Week:PET	0.000723255	0.0229004	0.0315827	0.974806
Clostridiaceae:4 Week:PET	0.000521428	0.0229004	0.0227694	0.981835
Colwelliaceae:4 Week:PET	0.0349949	0.0229004	1.52814	0.126525
Comamonadaceae:4 Week:PET	0.074981	0.0229004	3.27423	0.00106492
Crocinitomicaceae:4 Week:PET	0.0168269	0.0229004	0.734788	0.462495
Cycloclasticaceae:4 Week:PET	0.00253021	0.0229004	0.110488	0.912026
Flavobacteriaceae:4 Week:PET	0.0387991	0.0229004	1.69426	0.0902628
Halomonadaceae:4 Week:PET	0.000902916	0.0229004	0.039428	0.96855
Hyphomonadaceae:4 Week:PET	0.000376179	0.0229004	0.0164268	0.986894
Idiomarinaceae:4 Week:PET	0.000293713	0.0229004	0.0128257	0.989767
Kangiellaceae:4 Week:PET	0.00397177	0.0229004	0.173437	0.862313
Marinobacteraceae:4 Week:PET	0.0065048	0.0229004	0.284048	0.776382
Methyloligellaceae:4 Week:PET	0.00395327	0.0229004	0.172629	0.862948
Methylophagaceae:4 Week:PET	0.000281337	0.0229004	0.0122853	0.990198
Methylophilaceae:4 Week:PET	0.013165	0.0229004	0.57488	0.565392
Micavibrionaceae:4 Week:PET	0.00143141	0.0229004	0.062506	0.950162
Moraxellaceae:4 Week:PET	0.0387482	0.0229004	1.69204	0.090686
Mycoplasmataceae:4 Week:PET	-0.000175596	0.0229004	-0.00766784	0.993882
Oleiphilaceae:4 Week:PET	0.00711974	0.0229004	0.310901	0.755886
Oxalobacteraceae:4 Week:PET	0.0444375	0.0229004	1.94047	0.0523647
Peptostreptococcaceae:4 Week:PET	0.00206484	0.0229004	0.0901662	0.928158
Porticoccaceae:4 Week:PET	0.00152876	0.0229004	0.0667569	0.946777
Pseudoalteromonadaceae:4 Week:PET	0.00212092	0.0229004	0.0926152	0.926212
Pseudohongiellaceae:4 Week:PET	0.0140922	0.0229004	0.61537	0.538332
Pseudomonadaceae:4 Week:PET	0.0420684	0.0229004	1.83702	0.0662514
Rhodobacteraceae:4 Week:PET	0.00153257	0.0229004	0.0669232	0.946645
Saccharospirillaceae:4 Week:PET	0.00682573	0.0229004	0.298062	0.765665
Salinisphaeraceae:4 Week:PET	0.000463968	0.0229004	0.0202603	0.983836
Sandaracinaceae:4 Week:PET	-0.000115118	0.0229004	-0.00502689	0.995989
Saprospiraceae:4 Week:PET	0.000796425	0.0229004	0.0347778	0.972258
SAR86 clade:4 Week:PET	0.00199337	0.0229004	0.0870453	0.930638
Shewanellaceae:4 Week:PET	0.00047354	0.0229004	0.0206783	0.983503
Sneathiellaceae:4 Week:PET	0.000574381	0.0229004	0.0250817	0.979991
Spongiibacteraceae:4 Week:PET	0.00603817	0.0229004	0.263671	0.792041
Thermaceae:4 Week:PET	-7.95763e-05	0.0229004	-0.00347489	0.997228
Thioglobaceae:4 Week:PET	0.00186942	0.0229004	0.0816327	0.934941
Yersiniaceae:4 Week:PET	0.000304504	0.0229004	0.0132969	0.989391
Actinomarinaceae:6 Week:PET	0.000908936	0.0229004	0.0396909	0.968341
Aeromonadaceae:6 Week:PET	-0.000175596	0.0229004	-0.00766784	0.993882
Alcanivoracaceae:6 Week:PET	0.0256733	0.0229004	1.12109	0.262292
Alteromonadaceae:6 Week:PET	0.000114322	0.0229004	0.00499213	0.996017
Arcobacteraceae:6 Week:PET	-0.000175596	0.0229004	-0.00766784	0.993882
Bacillaceae:6 Week:PET	-0.000175596	0.0229004	-0.00766784	0.993882
Balneolaceae:6 Week:PET	-0.000175596	0.0229004	-0.00766784	0.993882
Bdellovibrionaceae:6 Week:PET	0.00403431	0.0229004	0.176168	0.860167
Burkholderiaceae:6 Week:PET	-0.000175596	0.0229004	-0.00766784	0.993882
Cellvibrionaceae:6 Week:PET	0.0172783	0.0229004	0.754498	0.450577
Clade I:6 Week:PET	0.000547005	0.0229004	0.0238863	0.980944
Clostridiaceae:6 Week:PET	1.19667e-06	0.0229004	5.22554e-05	0.999958
Colwelliaceae:6 Week:PET	0.0221854	0.0229004	0.968778	0.332691
Comamonadaceae:6 Week:PET	-0.000175596	0.0229004	-0.00766784	0.993882
Crocinitomicaceae:6 Week:PET	0.000259281	0.0229004	0.0113221	0.990967
Cycloclasticaceae:6 Week:PET	0.00693384	0.0229004	0.302783	0.762065
Flavobacteriaceae:6 Week:PET	0.000380466	0.0229004	0.016614	0.986745
Halomonadaceae:6 Week:PET	0.000150727	0.0229004	0.00658186	0.994749
Hyphomonadaceae:6 Week:PET	0.00425842	0.0229004	0.185954	0.852486
Idiomarinaceae:6 Week:PET	-0.000175596	0.0229004	-0.00766784	0.993882
Kangiellaceae:6 Week:PET	0.00321791	0.0229004	0.140518	0.888255
Marinobacteraceae:6 Week:PET	0.00200793	0.0229004	0.0876812	0.930133
Methyloligellaceae:6 Week:PET	0.0155673	0.0229004	0.679785	0.496664
Methylophagaceae:6 Week:PET	-0.000175596	0.0229004	-0.00766784	0.993882
Methylophilaceae:6 Week:PET	0.00654452	0.0229004	0.285782	0.775054
Micavibrionaceae:6 Week:PET	0.0936986	0.0229004	4.09158	4.33496e-05
Moraxellaceae:6 Week:PET	0.00114645	0.0229004	0.0500624	0.960074
Mycoplasmataceae:6 Week:PET	-0.000175596	0.0229004	-0.00766784	0.993882
Oleiphilaceae:6 Week:PET	0.00557787	0.0229004	0.243571	0.807571
Oxalobacteraceae:6 Week:PET	-0.000175596	0.0229004	-0.00766784	0.993882
Peptostreptococcaceae:6 Week:PET	0.000474372	0.0229004	0.0207146	0.983474
Porticoccaceae:6 Week:PET	0.00757846	0.0229004	0.330932	0.740706
Pseudoalteromonadaceae:6 Week:PET	0.000276313	0.0229004	0.0120659	0.990373
Pseudohongiellaceae:6 Week:PET	0.199954	0.0229004	8.73147	3.13786e-18
Pseudomonadaceae:6 Week:PET	0.000928228	0.0229004	0.0405333	0.967669
Rhodobacteraceae:6 Week:PET	0.00154754	0.0229004	0.0675772	0.946124
Saccharospirillaceae:6 Week:PET	-0.000175596	0.0229004	-0.00766784	0.993882
Salinisphaeraceae:6 Week:PET	-0.000175596	0.0229004	-0.00766784	0.993882
Sandaracinaceae:6 Week:PET	0.0017584	0.0229004	0.0767848	0.938797
Saprospiraceae:6 Week:PET	0.0180017	0.0229004	0.786089	0.431843
SAR86 clade:6 Week:PET	0.000448996	0.0229004	0.0196065	0.984358
Shewanellaceae:6 Week:PET	0.000480977	0.0229004	0.021003	0.983244
Sneathiellaceae:6 Week:PET	0.00957754	0.0229004	0.418226	0.675795
Spongiibacteraceae:6 Week:PET	0.0220795	0.0229004	0.964156	0.335003
Thermaceae:6 Week:PET	-0.000175596	0.0229004	-0.00766784	0.993882
Thioglobaceae:6 Week:PET	0.000883983	0.0229004	0.0386013	0.969209
Yersiniaceae:6 Week:PET	0.000492288	0.0229004	0.021497	0.98285
Actinomarinaceae:8 Week:PET	0.00127192	0.0229004	0.0555416	0.955709
Aeromonadaceae:8 Week:PET	-0.000175596	0.0229004	-0.00766784	0.993882
Alcanivoracaceae:8 Week:PET	0.0214282	0.0229004	0.935712	0.349455
Alteromonadaceae:8 Week:PET	0.000412397	0.0229004	0.0180083	0.985633
Arcobacteraceae:8 Week:PET	-0.000175596	0.0229004	-0.00766784	0.993882
Bacillaceae:8 Week:PET	-0.000175596	0.0229004	-0.00766784	0.993882
Balneolaceae:8 Week:PET	-0.000175596	0.0229004	-0.00766784	0.993882
Bdellovibrionaceae:8 Week:PET	0.00319181	0.0229004	0.139378	0.889156
Burkholderiaceae:8 Week:PET	-0.000175596	0.0229004	-0.00766784	0.993882
Cellvibrionaceae:8 Week:PET	0.00897992	0.0229004	0.39213	0.694975
Clade I:8 Week:PET	0.00107157	0.0229004	0.0467928	0.96268
Clostridiaceae:8 Week:PET	-0.000175596	0.0229004	-0.00766784	0.993882
Colwelliaceae:8 Week:PET	0.013276	0.0229004	0.579727	0.562118
Comamonadaceae:8 Week:PET	-0.000175596	0.0229004	-0.00766784	0.993882
Crocinitomicaceae:8 Week:PET	0.000124914	0.0229004	0.00545467	0.995648
Cycloclasticaceae:8 Week:PET	0.00536761	0.0229004	0.23439	0.81469
Flavobacteriaceae:8 Week:PET	-5.79977e-05	0.0229004	-0.00253261	0.997979
Halomonadaceae:8 Week:PET	0.000523885	0.0229004	0.0228767	0.981749
Hyphomonadaceae:8 Week:PET	0.00227875	0.0229004	0.099507	0.920739
Idiomarinaceae:8 Week:PET	-0.000175596	0.0229004	-0.00766784	0.993882
Kangiellaceae:8 Week:PET	0.00190229	0.0229004	0.083068	0.9338
Marinobacteraceae:8 Week:PET	0.000589842	0.0229004	0.0257569	0.979452
Methyloligellaceae:8 Week:PET	0.0112716	0.0229004	0.492201	0.622593
Methylophagaceae:8 Week:PET	-9.77353e-05	0.0229004	-0.00426785	0.996595
Methylophilaceae:8 Week:PET	0.0103122	0.0229004	0.450308	0.652503
Micavibrionaceae:8 Week:PET	0.0691893	0.0229004	3.02132	0.0025263
Moraxellaceae:8 Week:PET	0.00049729	0.0229004	0.0217154	0.982676
Mycoplasmataceae:8 Week:PET	-0.000175596	0.0229004	-0.00766784	0.993882
Oleiphilaceae:8 Week:PET	0.00490768	0.0229004	0.214306	0.830315
Oxalobacteraceae:8 Week:PET	-0.000175596	0.0229004	-0.00766784	0.993882
Peptostreptococcaceae:8 Week:PET	-5.60473e-05	0.0229004	-0.00244744	0.998047
Porticoccaceae:8 Week:PET	0.00765709	0.0229004	0.334365	0.738115
Pseudoalteromonadaceae:8 Week:PET	0.00017082	0.0229004	0.00745927	0.994049
Pseudohongiellaceae:8 Week:PET	0.302488	0.0229004	13.2089	2.42307e-39
Pseudomonadaceae:8 Week:PET	0.00499698	0.0229004	0.218205	0.827276
Rhodobacteraceae:8 Week:PET	0.00125899	0.0229004	0.0549769	0.956159
Saccharospirillaceae:8 Week:PET	-0.000175596	0.0229004	-0.00766784	0.993882
Salinisphaeraceae:8 Week:PET	-0.000126674	0.0229004	-0.00553153	0.995587
Sandaracinaceae:8 Week:PET	7.82593e-05	0.0229004	0.00341738	0.997273
Saprospiraceae:8 Week:PET	0.0111779	0.0229004	0.488111	0.625487
SAR86 clade:8 Week:PET	0.00138182	0.0229004	0.0603403	0.951886
Shewanellaceae:8 Week:PET	-0.000136666	0.0229004	-0.00596784	0.995239
Sneathiellaceae:8 Week:PET	0.00335555	0.0229004	0.146528	0.883509
Spongiibacteraceae:8 Week:PET	0.0218366	0.0229004	0.95355	0.340346
Thermaceae:8 Week:PET	-0.000175596	0.0229004	-0.00766784	0.993882
Thioglobaceae:8 Week:PET	0.00168761	0.0229004	0.0736936	0.941256
Yersiniaceae:8 Week:PET	9.34773e-05	0.0229004	0.00408191	0.996743
Actinomarinaceae:Day 0:PET	0.00473927	0.0229004	0.206952	0.836054
Aeromonadaceae:Day 0:PET	0.00190125	0.0229004	0.0830225	0.933836
Alcanivoracaceae:Day 0:PET	-0.000175596	0.0229004	-0.00766784	0.993882
Alteromonadaceae:Day 0:PET	-0.000175596	0.0229004	-0.00766784	0.993882
Arcobacteraceae:Day 0:PET	0.00547032	0.0229004	0.238875	0.81121
Bacillaceae:Day 0:PET	0.00205767	0.0229004	0.0898533	0.928406
Balneolaceae:Day 0:PET	-0.000175596	0.0229004	-0.00766784	0.993882
Bdellovibrionaceae:Day 0:PET	-0.000175596	0.0229004	-0.00766784	0.993882
Burkholderiaceae:Day 0:PET	-0.000175596	0.0229004	-0.00766784	0.993882
Cellvibrionaceae:Day 0:PET	0.0526158	0.0229004	2.29759	0.0216157
Clade I:Day 0:PET	0.00169854	0.0229004	0.074171	0.940877
Clostridiaceae:Day 0:PET	-0.000175596	0.0229004	-0.00766784	0.993882
Colwelliaceae:Day 0:PET	0.00422434	0.0229004	0.184466	0.853654
Comamonadaceae:Day 0:PET	0.016259	0.0229004	0.709988	0.477736
Crocinitomicaceae:Day 0:PET	0.00420767	0.0229004	0.183738	0.854224
Cycloclasticaceae:Day 0:PET	0.00130786	0.0229004	0.057111	0.954458
Flavobacteriaceae:Day 0:PET	0.00683197	0.0229004	0.298334	0.765457
Halomonadaceae:Day 0:PET	0.029884	0.0229004	1.30496	0.191952
Hyphomonadaceae:Day 0:PET	-0.000175596	0.0229004	-0.00766784	0.993882
Idiomarinaceae:Day 0:PET	-0.000175596	0.0229004	-0.00766784	0.993882
Kangiellaceae:Day 0:PET	-0.000175596	0.0229004	-0.00766784	0.993882
Marinobacteraceae:Day 0:PET	-0.000175596	0.0229004	-0.00766784	0.993882
Methyloligellaceae:Day 0:PET	0.00458182	0.0229004	0.200076	0.841427
Methylophagaceae:Day 0:PET	-0.000175596	0.0229004	-0.00766784	0.993882
Methylophilaceae:Day 0:PET	0.0543551	0.0229004	2.37355	0.0176463
Micavibrionaceae:Day 0:PET	-0.000175596	0.0229004	-0.00766784	0.993882
Moraxellaceae:Day 0:PET	0.0192815	0.0229004	0.841974	0.399833
Mycoplasmataceae:Day 0:PET	-0.000175596	0.0229004	-0.00766784	0.993882
Oleiphilaceae:Day 0:PET	-0.000175596	0.0229004	-0.00766784	0.993882
Oxalobacteraceae:Day 0:PET	0.0247459	0.0229004	1.08059	0.279918
Peptostreptococcaceae:Day 0:PET	-0.000175596	0.0229004	-0.00766784	0.993882
Porticoccaceae:Day 0:PET	0.00561226	0.0229004	0.245073	0.806408
Pseudoalteromonadaceae:Day 0:PET	-0.000175596	0.0229004	-0.00766784	0.993882
Pseudohongiellaceae:Day 0:PET	-0.000175596	0.0229004	-0.00766784	0.993882
Pseudomonadaceae:Day 0:PET	0.265315	0.0229004	11.5856	9.58443e-31
Rhodobacteraceae:Day 0:PET	0.00219794	0.0229004	0.0959783	0.923541
Saccharospirillaceae:Day 0:PET	-0.000175596	0.0229004	-0.00766784	0.993882
Salinisphaeraceae:Day 0:PET	-0.000175596	0.0229004	-0.00766784	0.993882
Sandaracinaceae:Day 0:PET	-0.000175596	0.0229004	-0.00766784	0.993882
Saprospiraceae:Day 0:PET	-0.000175596	0.0229004	-0.00766784	0.993882
SAR86 clade:Day 0:PET	0.00303366	0.0229004	0.132472	0.894615
Shewanellaceae:Day 0:PET	-0.000175596	0.0229004	-0.00766784	0.993882
Sneathiellaceae:Day 0:PET	-0.000175596	0.0229004	-0.00766784	0.993882
Spongiibacteraceae:Day 0:PET	0.00457147	0.0229004	0.199624	0.84178
Thermaceae:Day 0:PET	-0.000175596	0.0229004	-0.00766784	0.993882
Thioglobaceae:Day 0:PET	0.00253971	0.0229004	0.110903	0.911697
Yersiniaceae:Day 0:PET	0.0325252	0.0229004	1.42029	0.155569
Actinomarinaceae:Day 1:PET	0.000257682	0.0229004	0.0112523	0.991022
Aeromonadaceae:Day 1:PET	0.00554623	0.0229004	0.242189	0.808641
Alcanivoracaceae:Day 1:PET	-0.000175596	0.0229004	-0.00766784	0.993882
Alteromonadaceae:Day 1:PET	0.000847854	0.0229004	0.0370236	0.970467
Arcobacteraceae:Day 1:PET	0.0617273	0.0229004	2.69547	0.00704653
Bacillaceae:Day 1:PET	-0.000175596	0.0229004	-0.00766784	0.993882
Balneolaceae:Day 1:PET	0.0002542	0.0229004	0.0111003	0.991144
Bdellovibrionaceae:Day 1:PET	0.000627895	0.0229004	0.0274185	0.978127
Burkholderiaceae:Day 1:PET	-0.000175596	0.0229004	-0.00766784	0.993882
Cellvibrionaceae:Day 1:PET	0.0149276	0.0229004	0.65185	0.51452
Clade I:Day 1:PET	-0.000151163	0.0229004	-0.0066009	0.994733
Clostridiaceae:Day 1:PET	0.000452946	0.0229004	0.019779	0.98422
Colwelliaceae:Day 1:PET	0.00182592	0.0229004	0.0797334	0.936452
Comamonadaceae:Day 1:PET	0.109669	0.0229004	4.78898	1.71252e-06
Crocinitomicaceae:Day 1:PET	0.0199143	0.0229004	0.869608	0.384546
Cycloclasticaceae:Day 1:PET	-4.38533e-06	0.0229004	-0.000191496	0.999847
Flavobacteriaceae:Day 1:PET	0.0496821	0.0229004	2.16949	0.0300808
Halomonadaceae:Day 1:PET	0.000653528	0.0229004	0.0285379	0.977234
Hyphomonadaceae:Day 1:PET	-0.000175596	0.0229004	-0.00766784	0.993882
Idiomarinaceae:Day 1:PET	-0.000175596	0.0229004	-0.00766784	0.993882
Kangiellaceae:Day 1:PET	7.8151e-05	0.0229004	0.00341265	0.997277
Marinobacteraceae:Day 1:PET	0.00280744	0.0229004	0.122594	0.902432
Methyloligellaceae:Day 1:PET	0.000311751	0.0229004	0.0136133	0.989139
Methylophagaceae:Day 1:PET	-0.000175596	0.0229004	-0.00766784	0.993882
Methylophilaceae:Day 1:PET	0.00381907	0.0229004	0.166769	0.867557
Micavibrionaceae:Day 1:PET	-0.000175596	0.0229004	-0.00766784	0.993882
Moraxellaceae:Day 1:PET	0.0360353	0.0229004	1.57357	0.115634
Mycoplasmataceae:Day 1:PET	-0.000175596	0.0229004	-0.00766784	0.993882
Oleiphilaceae:Day 1:PET	2.41497e-05	0.0229004	0.00105455	0.999159
Oxalobacteraceae:Day 1:PET	0.0981683	0.0229004	4.28675	1.83854e-05
Peptostreptococcaceae:Day 1:PET	0.00190302	0.0229004	0.0830998	0.933775
Porticoccaceae:Day 1:PET	8.92793e-05	0.0229004	0.0038986	0.996889
Pseudoalteromonadaceae:Day 1:PET	-0.000175596	0.0229004	-0.00766784	0.993882
Pseudohongiellaceae:Day 1:PET	7.90413e-05	0.0229004	0.00345153	0.997246
Pseudomonadaceae:Day 1:PET	0.0488413	0.0229004	2.13277	0.0329796
Rhodobacteraceae:Day 1:PET	0.000574447	0.0229004	0.0250846	0.979988
Saccharospirillaceae:Day 1:PET	0.000569055	0.0229004	0.0248492	0.980176
Salinisphaeraceae:Day 1:PET	-0.000102326	0.0229004	-0.0044683	0.996435
Sandaracinaceae:Day 1:PET	0.000178369	0.0229004	0.00778891	0.993786
Saprospiraceae:Day 1:PET	0.000191565	0.0229004	0.00836516	0.993326
SAR86 clade:Day 1:PET	0.000289469	0.0229004	0.0126403	0.989915
Shewanellaceae:Day 1:PET	0.000119628	0.0229004	0.00522386	0.995832
Sneathiellaceae:Day 1:PET	-0.000175596	0.0229004	-0.00766784	0.993882
Spongiibacteraceae:Day 1:PET	0.00199895	0.0229004	0.087289	0.930444
Thermaceae:Day 1:PET	-8.9991e-05	0.0229004	-0.00392967	0.996865
Thioglobaceae:Day 1:PET	-3.7196e-05	0.0229004	-0.00162425	0.998704
Yersiniaceae:Day 1:PET	0.00293748	0.0229004	0.128272	0.897938
Actinomarinaceae:Day 4:PET	0.000879421	0.0229004	0.0384021	0.969368
Aeromonadaceae:Day 4:PET	-0.000175596	0.0229004	-0.00766784	0.993882
Alcanivoracaceae:Day 4:PET	0.0836226	0.0229004	3.65158	0.000262623
Alteromonadaceae:Day 4:PET	-1.76933e-05	0.0229004	-0.000772622	0.999384
Arcobacteraceae:Day 4:PET	-0.000175596	0.0229004	-0.00766784	0.993882
Bacillaceae:Day 4:PET	-0.000175596	0.0229004	-0.00766784	0.993882
Balneolaceae:Day 4:PET	-0.000175596	0.0229004	-0.00766784	0.993882
Bdellovibrionaceae:Day 4:PET	0.000543566	0.0229004	0.0237361	0.981064
Burkholderiaceae:Day 4:PET	-0.000175596	0.0229004	-0.00766784	0.993882
Cellvibrionaceae:Day 4:PET	0.017853	0.0229004	0.779595	0.435657
Clade I:Day 4:PET	-1.32147e-05	0.0229004	-0.00057705	0.99954
Clostridiaceae:Day 4:PET	-0.000175596	0.0229004	-0.00766784	0.993882
Colwelliaceae:Day 4:PET	0.00278384	0.0229004	0.121563	0.903249
Comamonadaceae:Day 4:PET	-0.000175596	0.0229004	-0.00766784	0.993882
Crocinitomicaceae:Day 4:PET	0.00138695	0.0229004	0.0605646	0.951708
Cycloclasticaceae:Day 4:PET	0.00343872	0.0229004	0.15016	0.880643
Flavobacteriaceae:Day 4:PET	0.000814533	0.0229004	0.0355686	0.971627
Halomonadaceae:Day 4:PET	-2.08887e-05	0.0229004	-0.000912154	0.999272
Hyphomonadaceae:Day 4:PET	0.00364169	0.0229004	0.159023	0.873655
Idiomarinaceae:Day 4:PET	-0.000175596	0.0229004	-0.00766784	0.993882
Kangiellaceae:Day 4:PET	0.00554605	0.0229004	0.242182	0.808647
Marinobacteraceae:Day 4:PET	0.00424419	0.0229004	0.185333	0.852974
Methyloligellaceae:Day 4:PET	0.0101674	0.0229004	0.443985	0.657068
Methylophagaceae:Day 4:PET	-0.000175596	0.0229004	-0.00766784	0.993882
Methylophilaceae:Day 4:PET	0.0059873	0.0229004	0.26145	0.793754
Micavibrionaceae:Day 4:PET	0.0568208	0.0229004	2.48122	0.0131178
Moraxellaceae:Day 4:PET	0.00202678	0.0229004	0.0885042	0.929479
Mycoplasmataceae:Day 4:PET	-0.000175596	0.0229004	-0.00766784	0.993882
Oleiphilaceae:Day 4:PET	0.0130482	0.0229004	0.569782	0.568845
Oxalobacteraceae:Day 4:PET	3.54147e-05	0.0229004	0.00154647	0.998766
Peptostreptococcaceae:Day 4:PET	0.000749762	0.0229004	0.0327402	0.973883
Porticoccaceae:Day 4:PET	0.00423247	0.0229004	0.184821	0.853375
Pseudoalteromonadaceae:Day 4:PET	0.000437845	0.0229004	0.0191196	0.984746
Pseudohongiellaceae:Day 4:PET	0.364882	0.0229004	15.9334	3.98734e-56
Pseudomonadaceae:Day 4:PET	-0.000175596	0.0229004	-0.00766784	0.993882
Rhodobacteraceae:Day 4:PET	0.00160313	0.0229004	0.0700047	0.944192
Saccharospirillaceae:Day 4:PET	0.000600227	0.0229004	0.0262104	0.97909
Salinisphaeraceae:Day 4:PET	-0.000175596	0.0229004	-0.00766784	0.993882
Sandaracinaceae:Day 4:PET	-4.6403e-05	0.0229004	-0.0020263	0.998383
Saprospiraceae:Day 4:PET	0.00741314	0.0229004	0.323713	0.746166
SAR86 clade:Day 4:PET	0.000574552	0.0229004	0.0250892	0.979985
Shewanellaceae:Day 4:PET	0.00310616	0.0229004	0.135638	0.892111
Sneathiellaceae:Day 4:PET	0.0064557	0.0229004	0.281904	0.778026
Spongiibacteraceae:Day 4:PET	0.0155929	0.0229004	0.680903	0.495957
Thermaceae:Day 4:PET	-0.000175596	0.0229004	-0.00766784	0.993882
Thioglobaceae:Day 4:PET	0.000528057	0.0229004	0.0230589	0.981604
Yersiniaceae:Day 4:PET	-0.000175596	0.0229004	-0.00766784	0.993882
Actinomarinaceae:1 Week:PP	-6.338e-05	0.0229004	-0.00276764	0.997792
Aeromonadaceae:1 Week:PP	0.00107198	0.0229004	0.0468107	0.962666
Alcanivoracaceae:1 Week:PP	0.00729288	0.0229004	0.318461	0.750145
Alteromonadaceae:1 Week:PP	0.00169077	0.0229004	0.0738314	0.941147
Arcobacteraceae:1 Week:PP	0.000807958	0.0229004	0.0352814	0.971856
Bacillaceae:1 Week:PP	-0.000175596	0.0229004	-0.00766784	0.993882
Balneolaceae:1 Week:PP	-0.000175596	0.0229004	-0.00766784	0.993882
Bdellovibrionaceae:1 Week:PP	0.00077614	0.0229004	0.033892	0.972964
Burkholderiaceae:1 Week:PP	4.88363e-05	0.0229004	0.00213256	0.998299
Cellvibrionaceae:1 Week:PP	0.00299265	0.0229004	0.130681	0.896032
Clade I:1 Week:PP	-0.000175596	0.0229004	-0.00766784	0.993882
Clostridiaceae:1 Week:PP	0.000600833	0.0229004	0.0262368	0.979069
Colwelliaceae:1 Week:PP	0.0603061	0.0229004	2.63341	0.00847266
Comamonadaceae:1 Week:PP	0.0212122	0.0229004	0.926284	0.354332
Crocinitomicaceae:1 Week:PP	0.0139345	0.0229004	0.608482	0.542888
Cycloclasticaceae:1 Week:PP	-0.000175596	0.0229004	-0.00766784	0.993882
Flavobacteriaceae:1 Week:PP	0.0207244	0.0229004	0.904983	0.365507
Halomonadaceae:1 Week:PP	1.82317e-05	0.0229004	0.00079613	0.999365
Hyphomonadaceae:1 Week:PP	0.000308073	0.0229004	0.0134527	0.989267
Idiomarinaceae:1 Week:PP	-0.000175596	0.0229004	-0.00766784	0.993882
Kangiellaceae:1 Week:PP	0.0140342	0.0229004	0.612837	0.540005
Marinobacteraceae:1 Week:PP	0.0031769	0.0229004	0.138727	0.88967
Methyloligellaceae:1 Week:PP	0.0039072	0.0229004	0.170617	0.86453
Methylophagaceae:1 Week:PP	8.03033e-06	0.0229004	0.000350664	0.99972
Methylophilaceae:1 Week:PP	-4.2977e-05	0.0229004	-0.00187669	0.998503
Micavibrionaceae:1 Week:PP	9.69443e-05	0.0229004	0.00423331	0.996622
Moraxellaceae:1 Week:PP	0.0224845	0.0229004	0.981841	0.326214
Mycoplasmataceae:1 Week:PP	-0.000175596	0.0229004	-0.00766784	0.993882
Oleiphilaceae:1 Week:PP	0.0192564	0.0229004	0.840877	0.400447
Oxalobacteraceae:1 Week:PP	0.0122807	0.0229004	0.536268	0.591792
Peptostreptococcaceae:1 Week:PP	0.00157505	0.0229004	0.0687782	0.945168
Porticoccaceae:1 Week:PP	0.000161072	0.0229004	0.00703358	0.994388
Pseudoalteromonadaceae:1 Week:PP	0.00133278	0.0229004	0.0581992	0.953592
Pseudohongiellaceae:1 Week:PP	-0.000175596	0.0229004	-0.00766784	0.993882
Pseudomonadaceae:1 Week:PP	0.0267542	0.0229004	1.16829	0.242732
Rhodobacteraceae:1 Week:PP	-0.000175596	0.0229004	-0.00766784	0.993882
Saccharospirillaceae:1 Week:PP	0.446993	0.0229004	19.519	1.46661e-82
Salinisphaeraceae:1 Week:PP	-8.3783e-05	0.0229004	-0.00365859	0.997081
Sandaracinaceae:1 Week:PP	0.000712802	0.0229004	0.0311262	0.97517
Saprospiraceae:1 Week:PP	0.000365681	0.0229004	0.0159684	0.98726
SAR86 clade:1 Week:PP	-0.000175596	0.0229004	-0.00766784	0.993882
Shewanellaceae:1 Week:PP	-0.000124589	0.0229004	-0.00544048	0.995659
Sneathiellaceae:1 Week:PP	0.000440092	0.0229004	0.0192177	0.984668
Spongiibacteraceae:1 Week:PP	0.00806999	0.0229004	0.352396	0.724553
Thermaceae:1 Week:PP	-0.000175596	0.0229004	-0.00766784	0.993882
Thioglobaceae:1 Week:PP	-0.000175596	0.0229004	-0.00766784	0.993882
Yersiniaceae:1 Week:PP	-0.000175596	0.0229004	-0.00766784	0.993882
Actinomarinaceae:12 Week:PP	-0.000175596	0.0229004	-0.00766784	0.993882
Aeromonadaceae:12 Week:PP	-0.000175596	0.0229004	-0.00766784	0.993882
Alcanivoracaceae:12 Week:PP	0.0281848	0.0229004	1.23076	0.218457
Alteromonadaceae:12 Week:PP	-0.000175596	0.0229004	-0.00766784	0.993882
Arcobacteraceae:12 Week:PP	-0.000175596	0.0229004	-0.00766784	0.993882
Bacillaceae:12 Week:PP	-0.000175596	0.0229004	-0.00766784	0.993882
Balneolaceae:12 Week:PP	-0.000175596	0.0229004	-0.00766784	0.993882
Bdellovibrionaceae:12 Week:PP	0.00188427	0.0229004	0.0822811	0.934426
Burkholderiaceae:12 Week:PP	-0.000175596	0.0229004	-0.00766784	0.993882
Cellvibrionaceae:12 Week:PP	0.00477703	0.0229004	0.208601	0.834766
Clade I:12 Week:PP	-0.000175596	0.0229004	-0.00766784	0.993882
Clostridiaceae:12 Week:PP	-0.000175596	0.0229004	-0.00766784	0.993882
Colwelliaceae:12 Week:PP	0.0370096	0.0229004	1.61611	0.106117
Comamonadaceae:12 Week:PP	-0.000175596	0.0229004	-0.00766784	0.993882
Crocinitomicaceae:12 Week:PP	-0.000175596	0.0229004	-0.00766784	0.993882
Cycloclasticaceae:12 Week:PP	0.00100873	0.0229004	0.0440485	0.964867
Flavobacteriaceae:12 Week:PP	-0.000175596	0.0229004	-0.00766784	0.993882
Halomonadaceae:12 Week:PP	0.00341593	0.0229004	0.149165	0.881428
Hyphomonadaceae:12 Week:PP	0.00822021	0.0229004	0.358955	0.71964
Idiomarinaceae:12 Week:PP	-0.000175596	0.0229004	-0.00766784	0.993882
Kangiellaceae:12 Week:PP	0.00933543	0.0229004	0.407654	0.683541
Marinobacteraceae:12 Week:PP	0.00262371	0.0229004	0.114571	0.908789
Methyloligellaceae:12 Week:PP	0.0301371	0.0229004	1.31601	0.188215
Methylophagaceae:12 Week:PP	-0.000175596	0.0229004	-0.00766784	0.993882
Methylophilaceae:12 Week:PP	0.0048664	0.0229004	0.212503	0.831721
Micavibrionaceae:12 Week:PP	0.0172926	0.0229004	0.755122	0.450203
Moraxellaceae:12 Week:PP	0.00310715	0.0229004	0.135681	0.892077
Mycoplasmataceae:12 Week:PP	-0.000175596	0.0229004	-0.00766784	0.993882
Oleiphilaceae:12 Week:PP	0.0310164	0.0229004	1.35441	0.175652
Oxalobacteraceae:12 Week:PP	-0.000175596	0.0229004	-0.00766784	0.993882
Peptostreptococcaceae:12 Week:PP	-0.000175596	0.0229004	-0.00766784	0.993882
Porticoccaceae:12 Week:PP	0.00273138	0.0229004	0.119272	0.905063
Pseudoalteromonadaceae:12 Week:PP	-0.000175596	0.0229004	-0.00766784	0.993882
Pseudohongiellaceae:12 Week:PP	0.0110622	0.0229004	0.483056	0.629072
Pseudomonadaceae:12 Week:PP	0.0162463	0.0229004	0.709434	0.47808
Rhodobacteraceae:12 Week:PP	-0.000175596	0.0229004	-0.00766784	0.993882
Saccharospirillaceae:12 Week:PP	-0.000175596	0.0229004	-0.00766784	0.993882
Salinisphaeraceae:12 Week:PP	-0.000175596	0.0229004	-0.00766784	0.993882
Sandaracinaceae:12 Week:PP	0.00470384	0.0229004	0.205404	0.837262
Saprospiraceae:12 Week:PP	0.0170915	0.0229004	0.74634	0.455489
SAR86 clade:12 Week:PP	-0.000175596	0.0229004	-0.00766784	0.993882
Shewanellaceae:12 Week:PP	-0.000175596	0.0229004	-0.00766784	0.993882
Sneathiellaceae:12 Week:PP	0.00357032	0.0229004	0.155907	0.876111
Spongiibacteraceae:12 Week:PP	0.00230072	0.0229004	0.100466	0.919977
Thermaceae:12 Week:PP	-0.000175596	0.0229004	-0.00766784	0.993882
Thioglobaceae:12 Week:PP	-0.000175596	0.0229004	-0.00766784	0.993882
Yersiniaceae:12 Week:PP	-0.000175596	0.0229004	-0.00766784	0.993882
Actinomarinaceae:16 Week:PP	-0.000175596	0.0229004	-0.00766784	0.993882
Aeromonadaceae:16 Week:PP	-0.000175596	0.0229004	-0.00766784	0.993882
Alcanivoracaceae:16 Week:PP	0.000855996	0.0229004	0.0373792	0.970184
Alteromonadaceae:16 Week:PP	-0.000175596	0.0229004	-0.00766784	0.993882
Arcobacteraceae:16 Week:PP	-0.000175596	0.0229004	-0.00766784	0.993882
Bacillaceae:16 Week:PP	-0.000175596	0.0229004	-0.00766784	0.993882
Balneolaceae:16 Week:PP	-0.000175596	0.0229004	-0.00766784	0.993882
Bdellovibrionaceae:16 Week:PP	0.0074443	0.0229004	0.325073	0.745136
Burkholderiaceae:16 Week:PP	-0.000175596	0.0229004	-0.00766784	0.993882
Cellvibrionaceae:16 Week:PP	0.00356393	0.0229004	0.155627	0.876331
Clade I:16 Week:PP	-0.000175596	0.0229004	-0.00766784	0.993882
Clostridiaceae:16 Week:PP	-0.000175596	0.0229004	-0.00766784	0.993882
Colwelliaceae:16 Week:PP	0.0373122	0.0229004	1.62933	0.103291
Comamonadaceae:16 Week:PP	0.000629557	0.0229004	0.0274911	0.978069
Crocinitomicaceae:16 Week:PP	0.00107091	0.0229004	0.0467639	0.962703
Cycloclasticaceae:16 Week:PP	0.00701087	0.0229004	0.306146	0.759503
Flavobacteriaceae:16 Week:PP	-0.000175596	0.0229004	-0.00766784	0.993882
Halomonadaceae:16 Week:PP	-0.000175596	0.0229004	-0.00766784	0.993882
Hyphomonadaceae:16 Week:PP	0.000426166	0.0229004	0.0186096	0.985153
Idiomarinaceae:16 Week:PP	-0.000175596	0.0229004	-0.00766784	0.993882
Kangiellaceae:16 Week:PP	0.00103033	0.0229004	0.0449919	0.964115
Marinobacteraceae:16 Week:PP	0.0021536	0.0229004	0.094042	0.925079
Methyloligellaceae:16 Week:PP	0.0163369	0.0229004	0.713389	0.47563
Methylophagaceae:16 Week:PP	0.000198225	0.0229004	0.00865596	0.993094
Methylophilaceae:16 Week:PP	0.00401099	0.0229004	0.175149	0.860967
Micavibrionaceae:16 Week:PP	0.00431998	0.0229004	0.188642	0.850379
Moraxellaceae:16 Week:PP	-0.000175596	0.0229004	-0.00766784	0.993882
Mycoplasmataceae:16 Week:PP	-0.000175596	0.0229004	-0.00766784	0.993882
Oleiphilaceae:16 Week:PP	0.00145776	0.0229004	0.0636565	0.949246
Oxalobacteraceae:16 Week:PP	-0.000175596	0.0229004	-0.00766784	0.993882
Peptostreptococcaceae:16 Week:PP	-0.000175596	0.0229004	-0.00766784	0.993882
Porticoccaceae:16 Week:PP	0.0199493	0.0229004	0.871135	0.383712
Pseudoalteromonadaceae:16 Week:PP	0.00124284	0.0229004	0.0542718	0.95672
Pseudohongiellaceae:16 Week:PP	0.0228687	0.0229004	0.998618	0.318016
Pseudomonadaceae:16 Week:PP	0.00470623	0.0229004	0.205509	0.837181
Rhodobacteraceae:16 Week:PP	0.000658312	0.0229004	0.0287468	0.977067
Saccharospirillaceae:16 Week:PP	-0.000175596	0.0229004	-0.00766784	0.993882
Salinisphaeraceae:16 Week:PP	-0.000175596	0.0229004	-0.00766784	0.993882
Sandaracinaceae:16 Week:PP	0.000469149	0.0229004	0.0204865	0.983656
Saprospiraceae:16 Week:PP	0.0159569	0.0229004	0.696795	0.485956
SAR86 clade:16 Week:PP	-3.06367e-06	0.0229004	-0.000133782	0.999893
Shewanellaceae:16 Week:PP	-0.000175596	0.0229004	-0.00766784	0.993882
Sneathiellaceae:16 Week:PP	0.00323519	0.0229004	0.141272	0.887659
Spongiibacteraceae:16 Week:PP	0.0262434	0.0229004	1.14598	0.251843
Thermaceae:16 Week:PP	-0.000175596	0.0229004	-0.00766784	0.993882
Thioglobaceae:16 Week:PP	-0.000175596	0.0229004	-0.00766784	0.993882
Yersiniaceae:16 Week:PP	0.00196413	0.0229004	0.0857686	0.931653
Actinomarinaceae:2 Week:PP	-3.90403e-05	0.0229004	-0.00170479	0.99864
Aeromonadaceae:2 Week:PP	-7.80563e-05	0.0229004	-0.00340852	0.997281
Alcanivoracaceae:2 Week:PP	0.238221	0.0229004	10.4025	3.75827e-25
Alteromonadaceae:2 Week:PP	1.94837e-05	0.0229004	0.000850801	0.999321
Arcobacteraceae:2 Week:PP	-0.000175596	0.0229004	-0.00766784	0.993882
Bacillaceae:2 Week:PP	-0.000175596	0.0229004	-0.00766784	0.993882
Balneolaceae:2 Week:PP	-0.000175596	0.0229004	-0.00766784	0.993882
Bdellovibrionaceae:2 Week:PP	0.00459302	0.0229004	0.200565	0.841045
Burkholderiaceae:2 Week:PP	-0.000175596	0.0229004	-0.00766784	0.993882
Cellvibrionaceae:2 Week:PP	0.00451225	0.0229004	0.197038	0.843804
Clade I:2 Week:PP	-0.000175596	0.0229004	-0.00766784	0.993882
Clostridiaceae:2 Week:PP	2.383e-06	0.0229004	0.000104059	0.999917
Colwelliaceae:2 Week:PP	0.0107526	0.0229004	0.469536	0.638702
Comamonadaceae:2 Week:PP	0.0130374	0.0229004	0.569311	0.569164
Crocinitomicaceae:2 Week:PP	0.00684715	0.0229004	0.298997	0.764952
Cycloclasticaceae:2 Week:PP	0.00135556	0.0229004	0.0591937	0.9528
Flavobacteriaceae:2 Week:PP	0.00393724	0.0229004	0.171929	0.863499
Halomonadaceae:2 Week:PP	0.000975376	0.0229004	0.0425922	0.966028
Hyphomonadaceae:2 Week:PP	0.00100989	0.0229004	0.0440994	0.964827
Idiomarinaceae:2 Week:PP	-0.000175596	0.0229004	-0.00766784	0.993882
Kangiellaceae:2 Week:PP	0.0189244	0.0229004	0.82638	0.408618
Marinobacteraceae:2 Week:PP	0.00426295	0.0229004	0.186152	0.852331
Methyloligellaceae:2 Week:PP	0.00777406	0.0229004	0.339473	0.734264
Methylophagaceae:2 Week:PP	0.000219435	0.0229004	0.00958217	0.992355
Methylophilaceae:2 Week:PP	0.000502566	0.0229004	0.0219458	0.982492
Micavibrionaceae:2 Week:PP	0.000878756	0.0229004	0.038373	0.969391
Moraxellaceae:2 Week:PP	0.00456818	0.0229004	0.199481	0.841893
Mycoplasmataceae:2 Week:PP	-0.000175596	0.0229004	-0.00766784	0.993882
Oleiphilaceae:2 Week:PP	0.0201377	0.0229004	0.879361	0.379237
Oxalobacteraceae:2 Week:PP	0.00310103	0.0229004	0.135414	0.892289
Peptostreptococcaceae:2 Week:PP	0.000400761	0.0229004	0.0175002	0.986038
Porticoccaceae:2 Week:PP	0.00200166	0.0229004	0.0874075	0.93035
Pseudoalteromonadaceae:2 Week:PP	0.000850641	0.0229004	0.0371453	0.97037
Pseudohongiellaceae:2 Week:PP	0.000878911	0.0229004	0.0383798	0.969386
Pseudomonadaceae:2 Week:PP	0.00898273	0.0229004	0.392253	0.694884
Rhodobacteraceae:2 Week:PP	-0.000175596	0.0229004	-0.00766784	0.993882
Saccharospirillaceae:2 Week:PP	0.185222	0.0229004	8.08815	7.13857e-16
Salinisphaeraceae:2 Week:PP	0.000487676	0.0229004	0.0212956	0.983011
Sandaracinaceae:2 Week:PP	0.010959	0.0229004	0.47855	0.632275
Saprospiraceae:2 Week:PP	0.00112979	0.0229004	0.0493352	0.960654
SAR86 clade:2 Week:PP	-0.000175596	0.0229004	-0.00766784	0.993882
Shewanellaceae:2 Week:PP	-0.000175596	0.0229004	-0.00766784	0.993882
Sneathiellaceae:2 Week:PP	0.00593521	0.0229004	0.259175	0.795508
Spongiibacteraceae:2 Week:PP	0.0176035	0.0229004	0.7687	0.442099
Thermaceae:2 Week:PP	-0.000175596	0.0229004	-0.00766784	0.993882
Thioglobaceae:2 Week:PP	-0.000175596	0.0229004	-0.00766784	0.993882
Yersiniaceae:2 Week:PP	-0.000175596	0.0229004	-0.00766784	0.993882
Actinomarinaceae:3 Week:PP	-0.000175596	0.0229004	-0.00766784	0.993882
Aeromonadaceae:3 Week:PP	-0.000175596	0.0229004	-0.00766784	0.993882
Alcanivoracaceae:3 Week:PP	0.247605	0.0229004	10.8123	5.03753e-27
Alteromonadaceae:3 Week:PP	-0.000175596	0.0229004	-0.00766784	0.993882
Arcobacteraceae:3 Week:PP	-0.000175596	0.0229004	-0.00766784	0.993882
Bacillaceae:3 Week:PP	0.000656413	0.0229004	0.0286639	0.977134
Balneolaceae:3 Week:PP	-0.000137368	0.0229004	-0.00599851	0.995214
Bdellovibrionaceae:3 Week:PP	0.00544883	0.0229004	0.237936	0.811938
Burkholderiaceae:3 Week:PP	-0.000175596	0.0229004	-0.00766784	0.993882
Cellvibrionaceae:3 Week:PP	0.00256136	0.0229004	0.111848	0.910947
Clade I:3 Week:PP	-0.000137368	0.0229004	-0.00599851	0.995214
Clostridiaceae:3 Week:PP	-4.29563e-05	0.0229004	-0.00187579	0.998503
Colwelliaceae:3 Week:PP	0.00414839	0.0229004	0.18115	0.856256
Comamonadaceae:3 Week:PP	0.00548412	0.0229004	0.239477	0.810743
Crocinitomicaceae:3 Week:PP	0.00623036	0.0229004	0.272064	0.785581
Cycloclasticaceae:3 Week:PP	0.00144743	0.0229004	0.0632054	0.949605
Flavobacteriaceae:3 Week:PP	0.00069554	0.0229004	0.0303724	0.975771
Halomonadaceae:3 Week:PP	0.000140515	0.0229004	0.00613593	0.995104
Hyphomonadaceae:3 Week:PP	0.00409857	0.0229004	0.178974	0.857964
Idiomarinaceae:3 Week:PP	-0.000175596	0.0229004	-0.00766784	0.993882
Kangiellaceae:3 Week:PP	0.0291839	0.0229004	1.27439	0.202571
Marinobacteraceae:3 Week:PP	0.00565914	0.0229004	0.24712	0.804823
Methyloligellaceae:3 Week:PP	0.0102306	0.0229004	0.446743	0.655075
Methylophagaceae:3 Week:PP	0.000429502	0.0229004	0.0187552	0.985037
Methylophilaceae:3 Week:PP	0.00144525	0.0229004	0.0631102	0.949681
Micavibrionaceae:3 Week:PP	0.0104719	0.0229004	0.457282	0.647484
Moraxellaceae:3 Week:PP	0.00368973	0.0229004	0.161121	0.872003
Mycoplasmataceae:3 Week:PP	-0.000175596	0.0229004	-0.00766784	0.993882
Oleiphilaceae:3 Week:PP	0.0258774	0.0229004	1.13	0.258518
Oxalobacteraceae:3 Week:PP	0.000575256	0.0229004	0.0251199	0.97996
Peptostreptococcaceae:3 Week:PP	0.000302445	0.0229004	0.013207	0.989463
Porticoccaceae:3 Week:PP	0.00232837	0.0229004	0.101674	0.919019
Pseudoalteromonadaceae:3 Week:PP	0.00218487	0.0229004	0.0954076	0.923994
Pseudohongiellaceae:3 Week:PP	0.00463771	0.0229004	0.202517	0.839519
Pseudomonadaceae:3 Week:PP	0.00473741	0.0229004	0.20687	0.836117
Rhodobacteraceae:3 Week:PP	-0.000175596	0.0229004	-0.00766784	0.993882
Saccharospirillaceae:3 Week:PP	0.0600481	0.0229004	2.62215	0.00875762
Salinisphaeraceae:3 Week:PP	-0.000118254	0.0229004	-0.00516383	0.99588
Sandaracinaceae:3 Week:PP	0.0536646	0.0229004	2.3434	0.0191383
Saprospiraceae:3 Week:PP	0.00629505	0.0229004	0.274889	0.78341
SAR86 clade:3 Week:PP	-0.000175596	0.0229004	-0.00766784	0.993882
Shewanellaceae:3 Week:PP	-0.000175596	0.0229004	-0.00766784	0.993882
Sneathiellaceae:3 Week:PP	0.0158152	0.0229004	0.69061	0.489835
Spongiibacteraceae:3 Week:PP	0.0439556	0.0229004	1.91943	0.0549726
Thermaceae:3 Week:PP	-0.000175596	0.0229004	-0.00766784	0.993882
Thioglobaceae:3 Week:PP	-0.000175596	0.0229004	-0.00766784	0.993882
Yersiniaceae:3 Week:PP	-0.000175596	0.0229004	-0.00766784	0.993882
Actinomarinaceae:4 Week:PP	0.000885221	0.0229004	0.0386553	0.969166
Aeromonadaceae:4 Week:PP	0.00269405	0.0229004	0.117642	0.906355
Alcanivoracaceae:4 Week:PP	0.0659133	0.0229004	2.87827	0.00401138
Alteromonadaceae:4 Week:PP	0.0032168	0.0229004	0.140469	0.888293
Arcobacteraceae:4 Week:PP	0.0106597	0.0229004	0.465482	0.641602
Bacillaceae:4 Week:PP	-0.000175596	0.0229004	-0.00766784	0.993882
Balneolaceae:4 Week:PP	-0.000124583	0.0229004	-0.0054402	0.99566
Bdellovibrionaceae:4 Week:PP	0.00108398	0.0229004	0.0473346	0.962248
Burkholderiaceae:4 Week:PP	-0.000175596	0.0229004	-0.00766784	0.993882
Cellvibrionaceae:4 Week:PP	0.052862	0.0229004	2.30835	0.0210102
Clade I:4 Week:PP	6.66517e-05	0.0229004	0.00291051	0.997678
Clostridiaceae:4 Week:PP	0.000331595	0.0229004	0.0144799	0.988448
Colwelliaceae:4 Week:PP	0.0479903	0.0229004	2.09561	0.0361542
Comamonadaceae:4 Week:PP	0.0488389	0.0229004	2.13267	0.0329885
Crocinitomicaceae:4 Week:PP	0.012515	0.0229004	0.546497	0.584742
Cycloclasticaceae:4 Week:PP	0.00368528	0.0229004	0.160927	0.872156
Flavobacteriaceae:4 Week:PP	0.016381	0.0229004	0.715317	0.474438
Halomonadaceae:4 Week:PP	0.00104999	0.0229004	0.0458504	0.963431
Hyphomonadaceae:4 Week:PP	-6.33663e-05	0.0229004	-0.00276704	0.997792
Idiomarinaceae:4 Week:PP	-0.000175596	0.0229004	-0.00766784	0.993882
Kangiellaceae:4 Week:PP	0.00530788	0.0229004	0.231782	0.816715
Marinobacteraceae:4 Week:PP	0.00756709	0.0229004	0.330435	0.741081
Methyloligellaceae:4 Week:PP	0.0023553	0.0229004	0.10285	0.918085
Methylophagaceae:4 Week:PP	-2.25553e-05	0.0229004	-0.000984933	0.999214
Methylophilaceae:4 Week:PP	0.0114183	0.0229004	0.498609	0.618071
Micavibrionaceae:4 Week:PP	0.00140895	0.0229004	0.0615253	0.950943
Moraxellaceae:4 Week:PP	0.0271813	0.0229004	1.18694	0.235294
Mycoplasmataceae:4 Week:PP	-0.000175596	0.0229004	-0.00766784	0.993882
Oleiphilaceae:4 Week:PP	0.0121096	0.0229004	0.528796	0.596965
Oxalobacteraceae:4 Week:PP	0.0445041	0.0229004	1.94338	0.0520126
Peptostreptococcaceae:4 Week:PP	0.00119294	0.0229004	0.0520925	0.958457
Porticoccaceae:4 Week:PP	0.00212406	0.0229004	0.0927524	0.926103
Pseudoalteromonadaceae:4 Week:PP	0.00309684	0.0229004	0.135231	0.892433
Pseudohongiellaceae:4 Week:PP	-0.000175596	0.0229004	-0.00766784	0.993882
Pseudomonadaceae:4 Week:PP	0.0482505	0.0229004	2.10697	0.0351571
Rhodobacteraceae:4 Week:PP	0.00106593	0.0229004	0.0465462	0.962876
Saccharospirillaceae:4 Week:PP	0.112361	0.0229004	4.90651	9.49116e-07
Salinisphaeraceae:4 Week:PP	0.000758703	0.0229004	0.0331306	0.973571
Sandaracinaceae:4 Week:PP	0.00687164	0.0229004	0.300067	0.764135
Saprospiraceae:4 Week:PP	0.000635278	0.0229004	0.027741	0.97787
SAR86 clade:4 Week:PP	0.00198671	0.0229004	0.0867545	0.930869
Shewanellaceae:4 Week:PP	6.86147e-05	0.0229004	0.00299623	0.997609
Sneathiellaceae:4 Week:PP	0.00275052	0.0229004	0.120108	0.904401
Spongiibacteraceae:4 Week:PP	0.00963776	0.0229004	0.420856	0.673874
Thermaceae:4 Week:PP	3.63707e-05	0.0229004	0.00158821	0.998733
Thioglobaceae:4 Week:PP	0.00070517	0.0229004	0.030793	0.975436
Yersiniaceae:4 Week:PP	0.00416772	0.0229004	0.181994	0.855593
Actinomarinaceae:6 Week:PP	0.000240244	0.0229004	0.0104908	0.99163
Aeromonadaceae:6 Week:PP	-6.9233e-05	0.0229004	-0.00302323	0.997588
Alcanivoracaceae:6 Week:PP	0.0989083	0.0229004	4.31907	1.58957e-05
Alteromonadaceae:6 Week:PP	-0.000175596	0.0229004	-0.00766784	0.993882
Arcobacteraceae:6 Week:PP	-0.000175596	0.0229004	-0.00766784	0.993882
Bacillaceae:6 Week:PP	0.000243129	0.0229004	0.0106168	0.991529
Balneolaceae:6 Week:PP	-0.000109063	0.0229004	-0.0047625	0.9962
Bdellovibrionaceae:6 Week:PP	0.00357495	0.0229004	0.156109	0.875952
Burkholderiaceae:6 Week:PP	-0.000175596	0.0229004	-0.00766784	0.993882
Cellvibrionaceae:6 Week:PP	0.0114964	0.0229004	0.50202	0.61567
Clade I:6 Week:PP	8.1428e-05	0.0229004	0.00355575	0.997163
Clostridiaceae:6 Week:PP	5.77547e-05	0.0229004	0.002522	0.997988
Colwelliaceae:6 Week:PP	0.00841657	0.0229004	0.36753	0.713235
Comamonadaceae:6 Week:PP	0.000266378	0.0229004	0.0116321	0.99072
Crocinitomicaceae:6 Week:PP	0.001363	0.0229004	0.0595188	0.952541
Cycloclasticaceae:6 Week:PP	0.00416612	0.0229004	0.181924	0.855648
Flavobacteriaceae:6 Week:PP	0.000477964	0.0229004	0.0208714	0.983349
Halomonadaceae:6 Week:PP	0.000164211	0.0229004	0.00717066	0.994279
Hyphomonadaceae:6 Week:PP	0.0074916	0.0229004	0.327139	0.743573
Idiomarinaceae:6 Week:PP	-0.000175596	0.0229004	-0.00766784	0.993882
Kangiellaceae:6 Week:PP	0.0125605	0.0229004	0.548482	0.583379
Marinobacteraceae:6 Week:PP	0.000927781	0.0229004	0.0405138	0.967685
Methyloligellaceae:6 Week:PP	0.0331966	0.0229004	1.44961	0.147215
Methylophagaceae:6 Week:PP	-0.000151596	0.0229004	-0.00661982	0.994718
Methylophilaceae:6 Week:PP	0.00210323	0.0229004	0.0918426	0.926826
Micavibrionaceae:6 Week:PP	0.0558642	0.0229004	2.43944	0.0147357
Moraxellaceae:6 Week:PP	0.00238602	0.0229004	0.104191	0.917021
Mycoplasmataceae:6 Week:PP	-0.00015353	0.0229004	-0.00670424	0.994651
Oleiphilaceae:6 Week:PP	0.0334042	0.0229004	1.45868	0.144701
Oxalobacteraceae:6 Week:PP	-6.54467e-06	0.0229004	-0.000285789	0.999772
Peptostreptococcaceae:6 Week:PP	0.000549468	0.0229004	0.0239939	0.980858
Porticoccaceae:6 Week:PP	0.00928447	0.0229004	0.405429	0.685175
Pseudoalteromonadaceae:6 Week:PP	0.000334809	0.0229004	0.0146202	0.988336
Pseudohongiellaceae:6 Week:PP	0.0074728	0.0229004	0.326318	0.744194
Pseudomonadaceae:6 Week:PP	0.00273017	0.0229004	0.119219	0.905105
Rhodobacteraceae:6 Week:PP	0.000265913	0.0229004	0.0116117	0.990736
Saccharospirillaceae:6 Week:PP	0.00144838	0.0229004	0.0632469	0.949572
Salinisphaeraceae:6 Week:PP	-0.000175596	0.0229004	-0.00766784	0.993882
Sandaracinaceae:6 Week:PP	0.11204	0.0229004	4.8925	1.01898e-06
Saprospiraceae:6 Week:PP	0.0137137	0.0229004	0.59884	0.5493
SAR86 clade:6 Week:PP	2.8371e-05	0.0229004	0.00123889	0.999012
Shewanellaceae:6 Week:PP	4.5804e-05	0.0229004	0.00200014	0.998404
Sneathiellaceae:6 Week:PP	0.0121909	0.0229004	0.532345	0.594505
Spongiibacteraceae:6 Week:PP	0.031974	0.0229004	1.39622	0.162694
Thermaceae:6 Week:PP	-0.000175596	0.0229004	-0.00766784	0.993882
Thioglobaceae:6 Week:PP	-8.91207e-05	0.0229004	-0.00389167	0.996895
Yersiniaceae:6 Week:PP	0.000506539	0.0229004	0.0221192	0.982354
Actinomarinaceae:8 Week:PP	0.000236911	0.0229004	0.0103453	0.991746
Aeromonadaceae:8 Week:PP	-0.000175596	0.0229004	-0.00766784	0.993882
Alcanivoracaceae:8 Week:PP	0.0864609	0.0229004	3.77553	0.000161057
Alteromonadaceae:8 Week:PP	-0.000175596	0.0229004	-0.00766784	0.993882
Arcobacteraceae:8 Week:PP	-0.000175596	0.0229004	-0.00766784	0.993882
Bacillaceae:8 Week:PP	0.000123895	0.0229004	0.00541016	0.995683
Balneolaceae:8 Week:PP	-0.000175596	0.0229004	-0.00766784	0.993882
Bdellovibrionaceae:8 Week:PP	0.00947469	0.0229004	0.413735	0.679081
Burkholderiaceae:8 Week:PP	-0.000175596	0.0229004	-0.00766784	0.993882
Cellvibrionaceae:8 Week:PP	0.00719309	0.0229004	0.314104	0.753452
Clade I:8 Week:PP	0.00025855	0.0229004	0.0112902	0.990992
Clostridiaceae:8 Week:PP	-0.000175596	0.0229004	-0.00766784	0.993882
Colwelliaceae:8 Week:PP	0.0181573	0.0229004	0.792883	0.427874
Comamonadaceae:8 Week:PP	0.000184109	0.0229004	0.00803956	0.993586
Crocinitomicaceae:8 Week:PP	0.000649841	0.0229004	0.0283769	0.977362
Cycloclasticaceae:8 Week:PP	0.00121352	0.0229004	0.0529914	0.95774
Flavobacteriaceae:8 Week:PP	0.000125604	0.0229004	0.0054848	0.995624
Halomonadaceae:8 Week:PP	0.000995928	0.0229004	0.0434896	0.965313
Hyphomonadaceae:8 Week:PP	0.00641022	0.0229004	0.279918	0.779549
Idiomarinaceae:8 Week:PP	-0.000175596	0.0229004	-0.00766784	0.993882
Kangiellaceae:8 Week:PP	0.0103454	0.0229004	0.451758	0.651458
Marinobacteraceae:8 Week:PP	0.00212806	0.0229004	0.0929269	0.925964
Methyloligellaceae:8 Week:PP	0.0215864	0.0229004	0.942623	0.345908
Methylophagaceae:8 Week:PP	-0.000175596	0.0229004	-0.00766784	0.993882
[truncated: 1,244 more rows]

## Sheet: Table S5
Table S5. Summary table of PERMANOVA statistical significance. Results are shown for interactions between ARG and sample type in the WGS communities.
(Gene:Sample)	Estimate	Std. Error	t value	Pr(>|t|)
aac(3)-i:Effluent	-0.383684	0.244646	-1.56832	0.117112
aac(3)-iid:Effluent	-0.38904	0.244646	-1.59021	0.112093
aac(6')-aph(2"):Effluent	-0.383684	0.244646	-1.56832	0.117112
aac(6')-ib3:Effluent	-0.380397	0.244646	-1.55489	0.12028
aadA1:Effluent	-0.347691	0.244646	-1.4212	0.155561
aadA24:Effluent	-0.347691	0.244646	-1.4212	0.155561
aadA2b:Effluent	-0.347691	0.244646	-1.4212	0.155561
ant(6')-ia:Effluent	-0.385482	0.244646	-1.57567	0.115408
aph(3")-ib:Effluent	-0.374026	0.244646	-1.52884	0.126609
aph(3)-iiia:Effluent	-0.386362	0.244646	-1.57927	0.114581
aph(6)-id:Effluent	-0.374026	0.244646	-1.52884	0.126609
blaACI-1:Effluent	-0.305559	0.244646	-1.24898	0.211955
blaAER-1:Effluent	-0.285459	0.244646	-1.16683	0.24355
blaBRO-1:Effluent	-0.281902	0.244646	-1.15228	0.249471
blaCARB-2:Effluent	-0.283052	0.244646	-1.15698	0.247547
blaCMY-2:Effluent	-0.298212	0.244646	-1.21895	0.223141
blaCTX-M-1:Effluent	-0.299594	0.244646	-1.2246	0.221006
blaDHA-1:Effluent	-0.288785	0.244646	-1.18042	0.238105
blaEBR-1:Effluent	-0.386497	0.244646	-1.57982	0.114454
blaOXA:Effluent	-0.286745	0.244646	-1.17208	0.241436
blaTEM:Effluent	-0.299594	0.244646	-1.2246	0.221006
braGES-1:Effluent	-0.294238	0.244646	-1.20271	0.229365
braNPS-1:Effluent	-0.283187	0.244646	-1.15754	0.247321
catB3:Effluent	-0.301959	0.244646	-1.23427	0.217383
catQ:Effluent	-0.361825	0.244646	-1.47897	0.139453
cfxA5:Effluent	-0.301218	0.244646	-1.23124	0.218514
cfxA6:Effluent	-0.29854	0.244646	-1.22029	0.222633
cmlA1:Effluent	-0.246275	0.244646	-1.00666	0.314334
cmlB1:Effluent	-0.279359	0.244646	-1.14189	0.253765
cmx:Effluent	-0.272745	0.244646	-1.11486	0.265171
ereD:Effluent	-0.332677	0.244646	-1.35983	0.174181
ermA:Effluent	-0.321356	0.244646	-1.31355	0.189288
ermB:Effluent	-0.305462	0.244646	-1.24859	0.212099
ermF:Effluent	-0.332677	0.244646	-1.35983	0.174181
ermG:Effluent	-0.299227	0.244646	-1.2231	0.221571
ermT:Effluent	-0.315256	0.244646	-1.28862	0.19782
floR:Effluent	-0.241838	0.244646	-0.988521	0.323129
fosA:Effluent	-0.386497	0.244646	-1.57982	0.114454
lnuC:Effluent	-0.373011	0.244646	-1.5247	0.127641
lnuD:Effluent	-0.373011	0.244646	-1.5247	0.127641
mcr-1.1:Effluent	-0.175833	0.244646	-0.718725	0.472473
mcr-5.1:Effluent	-0.174818	0.244646	-0.714576	0.475032
mdfA:Effluent	-0.29239	0.244646	-1.19515	0.232302
mefA:Effluent	-0.349586	0.244646	-1.42894	0.153323
mefB:Effluent	-0.354671	0.244646	-1.44973	0.147437
mefC:Effluent	-0.355686	0.244646	-1.45388	0.146284
mfpA:Effluent	-0.372363	0.244646	-1.52205	0.128304
mphA:Effluent	-0.335355	0.244646	-1.37078	0.170743
mphE:Effluent	-0.341591	0.244646	-1.39626	0.162935
mphG:Effluent	-0.335355	0.244646	-1.37078	0.170743
msrD:Effluent	0.906984	0.244646	3.70733	0.000220599
msrE:Effluent	0.290996	0.244646	1.18946	0.234533
oqxA:Effluent	0.280153	0.244646	1.14514	0.252419
oqxB:Effluent	1.90729	0.244646	7.79613	1.55388e-14
qepA:Effluent	-0.377719	0.244646	-1.54394	0.12291
qnrB19:Effluent	-0.365383	0.244646	-1.49352	0.135608
qnrD1:Effluent	-0.365383	0.244646	-1.49352	0.135608
qnrS1:Effluent	-0.362705	0.244646	-1.48257	0.138494
qnrS2:Effluent	-0.362705	0.244646	-1.48257	0.138494
sul1:Effluent	-0.235197	0.244646	-0.961377	0.336588
sul2:Effluent	-0.213462	0.244646	-0.872534	0.38312
tet32:Effluent	0.347464	0.244646	1.42027	0.155831
tet36:Effluent	0.317436	0.244646	1.29753	0.194739
tet39:Effluent	-0.244111	0.244646	-0.997811	0.318605
tetA:Effluent	-0.174629	0.244646	-0.7138	0.475512
tetB:Effluent	-0.29881	0.244646	-1.2214	0.222214
tetC:Effluent	-0.148564	0.244646	-0.60726	0.543812
tetG:Effluent	-0.232519	0.244646	-0.950431	0.342116
tetH:Effluent	-0.196661	0.244646	-0.80386	0.421663
tetM:Effluent	0.229236	0.244646	0.93701	0.348972
tetO:Effluent	0.338917	0.244646	1.38534	0.166249
tetQ:Effluent	0.248428	0.244646	1.01546	0.310125
tetS:Effluent	0.36705	0.244646	1.50033	0.133835
tetT:Effluent	0.355459	0.244646	1.45295	0.146542
tetW:Effluent	0.365291	0.244646	1.49314	0.135707
tetX:Effluent	-0.36372	0.244646	-1.48672	0.137395
VanA:Effluent	-0.224513	0.244646	-0.917704	0.358988
VanB:Effluent	-0.230748	0.244646	-0.943192	0.345803
VanC:Effluent	-0.220307	0.244646	-0.900513	0.368057
VanD:Effluent	-0.227191	0.244646	-0.92865	0.353287
VanE:Effluent	-0.183812	0.244646	-0.751339	0.45262
VanF:Effluent	-0.235089	0.244646	-0.960936	0.336809
VanG:Effluent	-0.160252	0.244646	-0.655034	0.512592
VanL:Effluent	-0.229734	0.244646	-0.939044	0.347928
VanM:Effluent	-0.224648	0.244646	-0.918257	0.358699
VanN:Effluent	-0.209866	0.244646	-0.857834	0.391184
aac(3)-i:HDPE	-0.38904	0.244646	-1.59021	0.112093
aac(3)-iid:HDPE	-0.38904	0.244646	-1.59021	0.112093
aac(6')-aph(2"):HDPE	-0.38904	0.244646	-1.59021	0.112093
aac(6')-ib3:HDPE	-0.38904	0.244646	-1.59021	0.112093
aadA1:HDPE	-0.38904	0.244646	-1.59021	0.112093
aadA24:HDPE	-0.38904	0.244646	-1.59021	0.112093
aadA2b:HDPE	-0.38904	0.244646	-1.59021	0.112093
ant(6')-ia:HDPE	-0.38904	0.244646	-1.59021	0.112093
aph(3")-ib:HDPE	-0.38904	0.244646	-1.59021	0.112093
aph(3)-iiia:HDPE	-0.38904	0.244646	-1.59021	0.112093
aph(6)-id:HDPE	-0.38904	0.244646	-1.59021	0.112093
blaACI-1:HDPE	-0.38904	0.244646	-1.59021	0.112093
blaAER-1:HDPE	-0.38904	0.244646	-1.59021	0.112093
blaBRO-1:HDPE	-0.38904	0.244646	-1.59021	0.112093
blaCARB-2:HDPE	-0.38904	0.244646	-1.59021	0.112093
blaCMY-2:HDPE	-0.38904	0.244646	-1.59021	0.112093
blaCTX-M-1:HDPE	0.10178	0.244646	0.416029	0.677476
blaDHA-1:HDPE	-0.38904	0.244646	-1.59021	0.112093
blaEBR-1:HDPE	-0.38904	0.244646	-1.59021	0.112093
blaOXA:HDPE	-0.38904	0.244646	-1.59021	0.112093
blaTEM:HDPE	0.10178	0.244646	0.416029	0.677476
braGES-1:HDPE	-0.38904	0.244646	-1.59021	0.112093
braNPS-1:HDPE	-0.38904	0.244646	-1.59021	0.112093
catB3:HDPE	-0.257872	0.244646	-1.05406	0.292102
catQ:HDPE	-0.38904	0.244646	-1.59021	0.112093
cfxA5:HDPE	-0.38904	0.244646	-1.59021	0.112093
cfxA6:HDPE	-0.38904	0.244646	-1.59021	0.112093
cmlA1:HDPE	-0.38904	0.244646	-1.59021	0.112093
cmlB1:HDPE	-0.38904	0.244646	-1.59021	0.112093
cmx:HDPE	-0.38904	0.244646	-1.59021	0.112093
ereD:HDPE	-0.38904	0.244646	-1.59021	0.112093
ermA:HDPE	-0.38904	0.244646	-1.59021	0.112093
ermB:HDPE	-0.38904	0.244646	-1.59021	0.112093
ermF:HDPE	-0.38904	0.244646	-1.59021	0.112093
ermG:HDPE	-0.38904	0.244646	-1.59021	0.112093
ermT:HDPE	-0.38904	0.244646	-1.59021	0.112093
floR:HDPE	-0.38904	0.244646	-1.59021	0.112093
fosA:HDPE	-0.38904	0.244646	-1.59021	0.112093
lnuC:HDPE	-0.38904	0.244646	-1.59021	0.112093
lnuD:HDPE	-0.38904	0.244646	-1.59021	0.112093
mcr-1.1:HDPE	-0.38904	0.244646	-1.59021	0.112093
mcr-5.1:HDPE	-0.38904	0.244646	-1.59021	0.112093
mdfA:HDPE	-0.38904	0.244646	-1.59021	0.112093
mefA:HDPE	-0.257872	0.244646	-1.05406	0.292102
mefB:HDPE	-0.38904	0.244646	-1.59021	0.112093
mefC:HDPE	-0.257872	0.244646	-1.05406	0.292102
mfpA:HDPE	-0.38904	0.244646	-1.59021	0.112093
mphA:HDPE	-0.38904	0.244646	-1.59021	0.112093
mphE:HDPE	-0.38904	0.244646	-1.59021	0.112093
mphG:HDPE	-0.38904	0.244646	-1.59021	0.112093
msrD:HDPE	-0.0283378	0.244646	-0.115832	0.907808
msrE:HDPE	-0.208689	0.244646	-0.853023	0.393844
oqxA:HDPE	-0.257872	0.244646	-1.05406	0.292102
oqxB:HDPE	0.184816	0.244646	0.755442	0.450156
qepA:HDPE	-0.38904	0.244646	-1.59021	0.112093
qnrB19:HDPE	-0.38904	0.244646	-1.59021	0.112093
qnrD1:HDPE	-0.38904	0.244646	-1.59021	0.112093
qnrS1:HDPE	-0.38904	0.244646	-1.59021	0.112093
qnrS2:HDPE	-0.38904	0.244646	-1.59021	0.112093
sul1:HDPE	-0.38904	0.244646	-1.59021	0.112093
sul2:HDPE	-0.38904	0.244646	-1.59021	0.112093
tet32:HDPE	0.0536477	0.244646	0.219287	0.82647
tet36:HDPE	-0.0775206	0.244646	-0.316868	0.751408
tet39:HDPE	-0.38904	0.244646	-1.59021	0.112093
tetA:HDPE	-0.208689	0.244646	-0.853023	0.393844
tetB:HDPE	-0.38904	0.244646	-1.59021	0.112093
tetC:HDPE	-0.208689	0.244646	-0.853023	0.393844
tetG:HDPE	-0.208689	0.244646	-0.853023	0.393844
tetH:HDPE	-0.208689	0.244646	-0.853023	0.393844
tetM:HDPE	-0.126703	0.244646	-0.517905	0.604636
tetO:HDPE	-0.0775206	0.244646	-0.316868	0.751408
tetQ:HDPE	-0.0775206	0.244646	-0.316868	0.751408
tetS:HDPE	0.0536477	0.244646	0.219287	0.82647
tetT:HDPE	-0.0775206	0.244646	-0.316868	0.751408
tetW:HDPE	0.0536477	0.244646	0.219287	0.82647
tetX:HDPE	-0.38904	0.244646	-1.59021	0.112093
VanA:HDPE	-0.38904	0.244646	-1.59021	0.112093
VanB:HDPE	-0.38904	0.244646	-1.59021	0.112093
VanC:HDPE	-0.38904	0.244646	-1.59021	0.112093
VanD:HDPE	-0.38904	0.244646	-1.59021	0.112093
VanE:HDPE	-0.38904	0.244646	-1.59021	0.112093
VanF:HDPE	-0.38904	0.244646	-1.59021	0.112093
VanG:HDPE	-0.38904	0.244646	-1.59021	0.112093
VanL:HDPE	-0.38904	0.244646	-1.59021	0.112093
VanM:HDPE	-0.38904	0.244646	-1.59021	0.112093
VanN:HDPE	-0.38904	0.244646	-1.59021	0.112093
aac(3)-i:LDPE	-0.38904	0.244646	-1.59021	0.112093
aac(3)-iid:LDPE	-0.38904	0.244646	-1.59021	0.112093
aac(6')-aph(2"):LDPE	-0.38904	0.244646	-1.59021	0.112093
aac(6')-ib3:LDPE	-0.38904	0.244646	-1.59021	0.112093
aadA1:LDPE	-0.38904	0.244646	-1.59021	0.112093
aadA24:LDPE	-0.38904	0.244646	-1.59021	0.112093
aadA2b:LDPE	-0.38904	0.244646	-1.59021	0.112093
ant(6')-ia:LDPE	-0.38904	0.244646	-1.59021	0.112093
aph(3")-ib:LDPE	-0.38904	0.244646	-1.59021	0.112093
aph(3)-iiia:LDPE	-0.38904	0.244646	-1.59021	0.112093
aph(6)-id:LDPE	-0.38904	0.244646	-1.59021	0.112093
blaACI-1:LDPE	-0.38904	0.244646	-1.59021	0.112093
blaAER-1:LDPE	-0.38904	0.244646	-1.59021	0.112093
blaBRO-1:LDPE	-0.38904	0.244646	-1.59021	0.112093
blaCARB-2:LDPE	-0.38904	0.244646	-1.59021	0.112093
blaCMY-2:LDPE	0.074392	0.244646	0.30408	0.761128
blaCTX-M-1:LDPE	-0.38904	0.244646	-1.59021	0.112093
blaDHA-1:LDPE	0.074392	0.244646	0.30408	0.761128
blaEBR-1:LDPE	-0.308303	0.244646	-1.2602	0.207882
blaOXA:LDPE	-0.348672	0.244646	-1.42521	0.1544
blaTEM:LDPE	-0.38904	0.244646	-1.59021	0.112093
braGES-1:LDPE	-0.38904	0.244646	-1.59021	0.112093
braNPS-1:LDPE	-0.38904	0.244646	-1.59021	0.112093
catB3:LDPE	-0.38904	0.244646	-1.59021	0.112093
catQ:LDPE	-0.38904	0.244646	-1.59021	0.112093
cfxA5:LDPE	-0.38904	0.244646	-1.59021	0.112093
cfxA6:LDPE	-0.38904	0.244646	-1.59021	0.112093
cmlA1:LDPE	-0.308303	0.244646	-1.2602	0.207882
cmlB1:LDPE	-0.308303	0.244646	-1.2602	0.207882
cmx:LDPE	-0.18547	0.244646	-0.758114	0.448556
ereD:LDPE	-0.38904	0.244646	-1.59021	0.112093
ermA:LDPE	-0.38904	0.244646	-1.59021	0.112093
ermB:LDPE	-0.38904	0.244646	-1.59021	0.112093
ermF:LDPE	-0.38904	0.244646	-1.59021	0.112093
ermG:LDPE	-0.38904	0.244646	-1.59021	0.112093
ermT:LDPE	-0.38904	0.244646	-1.59021	0.112093
floR:LDPE	-0.308303	0.244646	-1.2602	0.207882
fosA:LDPE	-0.38904	0.244646	-1.59021	0.112093
lnuC:LDPE	-0.38904	0.244646	-1.59021	0.112093
lnuD:LDPE	-0.38904	0.244646	-1.59021	0.112093
mcr-1.1:LDPE	-0.38904	0.244646	-1.59021	0.112093
mcr-5.1:LDPE	-0.38904	0.244646	-1.59021	0.112093
mdfA:LDPE	-0.38904	0.244646	-1.59021	0.112093
mefA:LDPE	-0.38904	0.244646	-1.59021	0.112093
mefB:LDPE	-0.38904	0.244646	-1.59021	0.112093
mefC:LDPE	-0.38904	0.244646	-1.59021	0.112093
mfpA:LDPE	-0.38904	0.244646	-1.59021	0.112093
mphA:LDPE	-0.38904	0.244646	-1.59021	0.112093
mphE:LDPE	-0.38904	0.244646	-1.59021	0.112093
mphG:LDPE	-0.38904	0.244646	-1.59021	0.112093
msrD:LDPE	0.539433	0.244646	2.20495	0.0276774
msrE:LDPE	-0.0660928	0.244646	-0.270157	0.787094
oqxA:LDPE	-0.267935	0.244646	-1.09519	0.273688
oqxB:LDPE	0.339319	0.244646	1.38698	0.165747
qepA:LDPE	-0.38904	0.244646	-1.59021	0.112093
qnrB19:LDPE	-0.38904	0.244646	-1.59021	0.112093
qnrD1:LDPE	-0.38904	0.244646	-1.59021	0.112093
qnrS1:LDPE	-0.38904	0.244646	-1.59021	0.112093
qnrS2:LDPE	-0.38904	0.244646	-1.59021	0.112093
sul1:LDPE	-0.38904	0.244646	-1.59021	0.112093
sul2:LDPE	-0.38904	0.244646	-1.59021	0.112093
tet32:LDPE	0.146303	0.244646	0.598019	0.549958
tet36:LDPE	0.146303	0.244646	0.598019	0.549958
tet39:LDPE	-0.38904	0.244646	-1.59021	0.112093
tetA:LDPE	-0.348672	0.244646	-1.42521	0.1544
tetB:LDPE	-0.145101	0.244646	-0.593107	0.553239
tetC:LDPE	-0.348672	0.244646	-1.42521	0.1544
tetG:LDPE	-0.38904	0.244646	-1.59021	0.112093
tetH:LDPE	-0.38904	0.244646	-1.59021	0.112093
tetM:LDPE	0.146303	0.244646	0.598019	0.549958
tetO:LDPE	0.146303	0.244646	0.598019	0.549958
tetQ:LDPE	0.146303	0.244646	0.598019	0.549958
tetS:LDPE	0.146303	0.244646	0.598019	0.549958
tetT:LDPE	0.186671	0.244646	0.763026	0.445622
tetW:LDPE	0.146303	0.244646	0.598019	0.549958
tetX:LDPE	-0.38904	0.244646	-1.59021	0.112093
VanA:LDPE	-0.38904	0.244646	-1.59021	0.112093
VanB:LDPE	-0.38904	0.244646	-1.59021	0.112093
VanC:LDPE	-0.38904	0.244646	-1.59021	0.112093
VanD:LDPE	-0.38904	0.244646	-1.59021	0.112093
VanE:LDPE	-0.38904	0.244646	-1.59021	0.112093
VanF:LDPE	-0.38904	0.244646	-1.59021	0.112093
VanG:LDPE	-0.18547	0.244646	-0.758114	0.448556
VanL:LDPE	-0.38904	0.244646	-1.59021	0.112093
VanM:LDPE	-0.38904	0.244646	-1.59021	0.112093
VanN:LDPE	-0.38904	0.244646	-1.59021	0.112093
aac(3)-i:PET	-0.38904	0.244646	-1.59021	0.112093
aac(3)-iid:PET	-0.38904	0.244646	-1.59021	0.112093
aac(6')-aph(2"):PET	-0.38904	0.244646	-1.59021	0.112093
aac(6')-ib3:PET	-0.38904	0.244646	-1.59021	0.112093
aadA1:PET	-0.261568	0.244646	-1.06917	0.285245
aadA24:PET	-0.261568	0.244646	-1.06917	0.285245
aadA2b:PET	-0.261568	0.244646	-1.06917	0.285245
ant(6')-ia:PET	-0.38904	0.244646	-1.59021	0.112093
aph(3")-ib:PET	-0.38904	0.244646	-1.59021	0.112093
aph(3)-iiia:PET	-0.38904	0.244646	-1.59021	0.112093
aph(6)-id:PET	-0.38904	0.244646	-1.59021	0.112093
blaACI-1:PET	-0.216418	0.244646	-0.884615	0.37657
blaAER-1:PET	-0.238993	0.244646	-0.976891	0.328852
blaBRO-1:PET	-0.261568	0.244646	-1.06917	0.285245
blaCARB-2:PET	-0.238993	0.244646	-0.976891	0.328852
blaCMY-2:PET	-0.38904	0.244646	-1.59021	0.112093
blaCTX-M-1:PET	-0.216418	0.244646	-0.884615	0.37657
blaDHA-1:PET	-0.38904	0.244646	-1.59021	0.112093
blaEBR-1:PET	-0.366465	0.244646	-1.49794	0.134455
blaOXA:PET	-0.38904	0.244646	-1.59021	0.112093
blaTEM:PET	-0.216418	0.244646	-0.884615	0.37657
braGES-1:PET	-0.238993	0.244646	-0.976891	0.328852
braNPS-1:PET	-0.38904	0.244646	-1.59021	0.112093
catB3:PET	-0.366465	0.244646	-1.49794	0.134455
catQ:PET	-0.38904	0.244646	-1.59021	0.112093
cfxA5:PET	-0.38904	0.244646	-1.59021	0.112093
cfxA6:PET	-0.38904	0.244646	-1.59021	0.112093
cmlA1:PET	-0.0378281	0.244646	-0.154624	0.877148
cmlB1:PET	-0.0378281	0.244646	-0.154624	0.877148
cmx:PET	0.0361905	0.244646	0.14793	0.882427
ereD:PET	-0.38904	0.244646	-1.59021	0.112093
ermA:PET	-0.366465	0.244646	-1.49794	0.134455
ermB:PET	-0.366465	0.244646	-1.49794	0.134455
ermF:PET	-0.38904	0.244646	-1.59021	0.112093
ermG:PET	-0.11152	0.244646	-0.455843	0.648599
ermT:PET	-0.366465	0.244646	-1.49794	0.134455
floR:PET	-0.0152532	0.244646	-0.0623478	0.950298
fosA:PET	-0.38904	0.244646	-1.59021	0.112093
lnuC:PET	-0.38904	0.244646	-1.59021	0.112093
lnuD:PET	-0.38904	0.244646	-1.59021	0.112093
mcr-1.1:PET	-0.261568	0.244646	-1.06917	0.285245
mcr-5.1:PET	-0.261568	0.244646	-1.06917	0.285245
mdfA:PET	-0.202147	0.244646	-0.826281	0.408836
mefA:PET	-0.224721	0.244646	-0.918557	0.358542
mefB:PET	-0.366465	0.244646	-1.49794	0.134455
mefC:PET	-0.224721	0.244646	-0.918557	0.358542
mfpA:PET	-0.366465	0.244646	-1.49794	0.134455
mphA:PET	-0.38904	0.244646	-1.59021	0.112093
mphE:PET	-0.38904	0.244646	-1.59021	0.112093
mphG:PET	-0.38904	0.244646	-1.59021	0.112093
msrD:PET	1.2147	0.244646	4.96512	8.02925e-07
msrE:PET	0.561708	0.244646	2.296	0.0218755
oqxA:PET	2.16435	0.244646	8.84687	3.83437e-18
oqxB:PET	2.73106	0.244646	11.1633	2.127e-27
qepA:PET	-0.38904	0.244646	-1.59021	0.112093
qnrB19:PET	-0.38904	0.244646	-1.59021	0.112093
qnrD1:PET	-0.38904	0.244646	-1.59021	0.112093
qnrS1:PET	-0.38904	0.244646	-1.59021	0.112093
qnrS2:PET	-0.38904	0.244646	-1.59021	0.112093
sul1:PET	-0.38904	0.244646	-1.59021	0.112093
sul2:PET	-0.38904	0.244646	-1.59021	0.112093
tet32:PET	1.09216	0.244646	4.46425	8.91891e-06
tet36:PET	0.703778	0.244646	2.87672	0.00410106
tet39:PET	-0.366465	0.244646	-1.49794	0.134455
tetA:PET	-0.29874	0.244646	-1.22111	0.222323
tetB:PET	-0.105553	0.244646	-0.431451	0.66623
tetC:PET	-0.29874	0.244646	-1.22111	0.222323
tetG:PET	-0.34389	0.244646	-1.40566	0.160125
tetH:PET	-0.321315	0.244646	-1.31339	0.189345
tetM:PET	0.599207	0.244646	2.44928	0.0144795
tetO:PET	0.995569	0.244646	4.06942	5.07255e-05
tetQ:PET	0.681203	0.244646	2.78444	0.00546002
tetS:PET	1.04072	0.244646	4.25398	2.29083e-05
tetT:PET	0.853826	0.244646	3.49004	0.000503349
tetW:PET	0.972994	0.244646	3.97715	7.46129e-05
tetX:PET	-0.38904	0.244646	-1.59021	0.112093
VanA:PET	-0.261568	0.244646	-1.06917	0.285245
VanB:PET	-0.261568	0.244646	-1.06917	0.285245
VanC:PET	-0.261568	0.244646	-1.06917	0.285245
VanD:PET	-0.261568	0.244646	-1.06917	0.285245
VanE:PET	-0.134095	0.244646	-0.548119	0.583729
VanF:PET	-0.261568	0.244646	-1.06917	0.285245
VanG:PET	-0.134095	0.244646	-0.548119	0.583729
VanL:PET	-0.261568	0.244646	-1.06917	0.285245
VanM:PET	-0.261568	0.244646	-1.06917	0.285245
VanN:PET	-0.261568	0.244646	-1.06917	0.285245
aac(3)-i:PP	-0.38904	0.267996	-1.45166	0.1469
aac(3)-iid:PP	-0.38904	0.267996	-1.45166	0.1469
aac(6')-aph(2"):PP	-0.38904	0.267996	-1.45166	0.1469
aac(6')-ib3:PP	-0.31499	0.267996	-1.17535	0.240125
aadA1:PP	-0.38904	0.267996	-1.45166	0.1469
aadA24:PP	-0.38904	0.267996	-1.45166	0.1469
aadA2b:PP	-0.38904	0.267996	-1.45166	0.1469
ant(6')-ia:PP	-0.38904	0.267996	-1.45166	0.1469
aph(3")-ib:PP	-0.38904	0.267996	-1.45166	0.1469
aph(3)-iiia:PP	-0.38904	0.267996	-1.45166	0.1469
aph(6)-id:PP	-0.38904	0.267996	-1.45166	0.1469
blaACI-1:PP	-0.38904	0.267996	-1.45166	0.1469
blaAER-1:PP	-0.38904	0.267996	-1.45166	0.1469
blaBRO-1:PP	-0.38904	0.267996	-1.45166	0.1469
blaCARB-2:PP	-0.38904	0.267996	-1.45166	0.1469
blaCMY-2:PP	-0.31499	0.267996	-1.17535	0.240125
blaCTX-M-1:PP	-0.31499	0.267996	-1.17535	0.240125
blaDHA-1:PP	-0.38904	0.267996	-1.45166	0.1469
blaEBR-1:PP	-0.38904	0.267996	-1.45166	0.1469
blaOXA:PP	-0.38904	0.267996	-1.45166	0.1469
blaTEM:PP	-0.31499	0.267996	-1.17535	0.240125
braGES-1:PP	-0.38904	0.267996	-1.45166	0.1469
braNPS-1:PP	-0.338778	0.267996	-1.26411	0.206475
catB3:PP	-0.338778	0.267996	-1.26411	0.206475
catQ:PP	-0.38904	0.267996	-1.45166	0.1469
cfxA5:PP	-0.38904	0.267996	-1.45166	0.1469
cfxA6:PP	-0.38904	0.267996	-1.45166	0.1469
cmlA1:PP	-0.38904	0.267996	-1.45166	0.1469
cmlB1:PP	-0.38904	0.267996	-1.45166	0.1469
cmx:PP	-0.31499	0.267996	-1.17535	0.240125
ereD:PP	-0.38904	0.267996	-1.45166	0.1469
ermA:PP	-0.38904	0.267996	-1.45166	0.1469
ermB:PP	-0.38904	0.267996	-1.45166	0.1469
ermF:PP	-0.38904	0.267996	-1.45166	0.1469
ermG:PP	-0.38904	0.267996	-1.45166	0.1469
ermT:PP	-0.38904	0.267996	-1.45166	0.1469
floR:PP	-0.338778	0.267996	-1.26411	0.206475
fosA:PP	-0.38904	0.267996	-1.45166	0.1469
lnuC:PP	-0.38904	0.267996	-1.45166	0.1469
lnuD:PP	-0.38904	0.267996	-1.45166	0.1469
mcr-1.1:PP	-0.264728	0.267996	-0.987803	0.323481
mcr-5.1:PP	-0.31499	0.267996	-1.17535	0.240125
mdfA:PP	-0.338778	0.267996	-1.26411	0.206475
mefA:PP	-0.38904	0.267996	-1.45166	0.1469
mefB:PP	-0.38904	0.267996	-1.45166	0.1469
mefC:PP	-0.38904	0.267996	-1.45166	0.1469
mfpA:PP	-0.38904	0.267996	-1.45166	0.1469
mphA:PP	-0.38904	0.267996	-1.45166	0.1469
mphE:PP	-0.38904	0.267996	-1.45166	0.1469
mphG:PP	-0.38904	0.267996	-1.45166	0.1469
msrD:PP	0.785406	0.267996	2.93066	0.00345698
msrE:PP	0.309258	0.267996	1.15396	0.248783
oqxA:PP	0.0844212	0.267996	0.315009	0.752819
oqxB:PP	1.53397	0.267996	5.72383	1.36442e-08
qepA:PP	-0.38904	0.267996	-1.45166	0.1469
qnrB19:PP	-0.38904	0.267996	-1.45166	0.1469
qnrD1:PP	-0.38904	0.267996	-1.45166	0.1469
qnrS1:PP	-0.38904	0.267996	-1.45166	0.1469
qnrS2:PP	-0.38904	0.267996	-1.45166	0.1469
sul1:PP	-0.38904	0.267996	-1.45166	0.1469
sul2:PP	-0.38904	0.267996	-1.45166	0.1469
tet32:PP	0.261683	0.267996	0.97644	0.329075
tet36:PP	0.21142	0.267996	0.788892	0.430356
tet39:PP	-0.190678	0.267996	-0.711494	0.476939
tetA:PP	-0.214465	0.267996	-0.800255	0.423747
tetB:PP	-0.338778	0.267996	-1.26411	0.206475
tetC:PP	-0.214465	0.267996	-0.800255	0.423747
tetG:PP	-0.264728	0.267996	-0.987803	0.323481
tetH:PP	-0.214465	0.267996	-0.800255	0.423747
tetM:PP	0.0368458	0.267996	0.137486	0.890673
tetO:PP	0.0130581	0.267996	0.0487251	0.961148
tetQ:PP	0.13737	0.267996	0.512583	0.608353
tetS:PP	0.21142	0.267996	0.788892	0.430356
tetT:PP	0.261683	0.267996	0.97644	0.329075
tetW:PP	0.21142	0.267996	0.788892	0.430356
tetX:PP	-0.38904	0.267996	-1.45166	0.1469
VanA:PP	-0.31499	0.267996	-1.17535	0.240125
VanB:PP	-0.31499	0.267996	-1.17535	0.240125
VanC:PP	-0.31499	0.267996	-1.17535	0.240125
VanD:PP	-0.31499	0.267996	-1.17535	0.240125
VanE:PP	-0.24094	0.267996	-0.899042	0.36884
VanF:PP	-0.31499	0.267996	-1.17535	0.240125
VanG:PP	-0.338778	0.267996	-1.26411	0.206475
VanL:PP	-0.31499	0.267996	-1.17535	0.240125
VanM:PP	-0.31499	0.267996	-1.17535	0.240125
VanN:PP	-0.31499	0.267996	-1.17535	0.240125
aac(3)-i:River	-0.387652	0.244646	-1.58454	0.113377
aac(3)-iid:River	-0.38904	0.244646	-1.59021	0.112093
aac(6')-aph(2"):River	-0.387652	0.244646	-1.58454	0.113377
aac(6')-ib3:River	-0.379499	0.244646	-1.55122	0.121156
aadA1:River	-0.379499	0.244646	-1.55122	0.121156
aadA24:River	-0.379499	0.244646	-1.55122	0.121156
aadA2b:River	-0.379499	0.244646	-1.55122	0.121156
ant(6')-ia:River	-0.376457	0.244646	-1.53878	0.124165
aph(3")-ib:River	-0.385133	0.244646	-1.57425	0.115737
aph(3)-iiia:River	-0.38904	0.244646	-1.59021	0.112093
aph(6)-id:River	-0.374462	0.244646	-1.53063	0.126168
blaACI-1:River	-0.387652	0.244646	-1.58454	0.113377
blaAER-1:River	-0.387652	0.244646	-1.58454	0.113377
blaBRO-1:River	-0.381751	0.244646	-1.56042	0.118967
blaCARB-2:River	-0.387652	0.244646	-1.58454	0.113377
blaCMY-2:River	-0.356851	0.244646	-1.45864	0.144968
blaCTX-M-1:River	-0.378975	0.244646	-1.54907	0.12167
blaDHA-1:River	-0.346703	0.244646	-1.41716	0.156737
blaEBR-1:River	-0.382615	0.244646	-1.56395	0.118136
blaOXA:River	-0.362402	0.244646	-1.48133	0.138823
blaTEM:River	-0.378975	0.244646	-1.54907	0.12167
braGES-1:River	-0.382615	0.244646	-1.56395	0.118136
braNPS-1:River	-0.362926	0.244646	-1.48347	0.138254
catB3:River	-0.281681	0.244646	-1.15138	0.249843
catQ:River	-0.383139	0.244646	-1.56609	0.117633
cfxA5:River	-0.380363	0.244646	-1.55475	0.120313
cfxA6:River	-0.381751	0.244646	-1.56042	0.118967
cmlA1:River	-0.2792	0.244646	-1.14124	0.254035
cmlB1:River	-0.287003	0.244646	-1.17313	0.241013
cmx:River	-0.304853	0.244646	-1.2461	0.213012
ereD:River	-0.347383	0.244646	-1.41994	0.155927
ermA:River	-0.331077	0.244646	-1.35329	0.176259
ermB:River	-0.299495	0.244646	-1.2242	0.221157
ermF:River	-0.349028	0.244646	-1.42666	0.153979
ermG:River	-0.347126	0.244646	-1.41889	0.156233
ermT:River	-0.318504	0.244646	-1.3019	0.193242
floR:River	-0.267491	0.244646	-1.09338	0.274483
fosA:River	-0.378368	0.244646	-1.54659	0.122268
lnuC:River	-0.386264	0.244646	-1.57887	0.114672
lnuD:River	-0.382882	0.244646	-1.56504	0.117879
mcr-1.1:River	-0.332631	0.244646	-1.35964	0.17424
mcr-5.1:River	-0.333495	0.244646	-1.36317	0.173125
mdfA:River	-0.329873	0.244646	-1.34837	0.177835
mefA:River	-0.3473	0.244646	-1.4196	0.156026
mefB:River	-0.35936	0.244646	-1.4689	0.142166
mefC:River	-0.345902	0.244646	-1.41389	0.157696
mfpA:River	-0.378368	0.244646	-1.54659	0.122268
mphA:River	-0.38904	0.244646	-1.59021	0.112093
mphE:River	-0.38904	0.244646	-1.59021	0.112093
mphG:River	-0.38904	0.244646	-1.59021	0.112093
msrD:River	0.999774	0.244646	4.08661	4.71671e-05
msrE:River	0.324215	0.244646	1.32524	0.185384
oqxA:River	0.261687	0.244646	1.06965	0.285025
oqxB:River	1.59917	0.244646	6.53668	9.86992e-11
qepA:River	-0.376457	0.244646	-1.53878	0.124165
qnrB19:River	-0.378368	0.244646	-1.54659	0.122268
qnrD1:River	-0.371079	0.244646	-1.5168	0.129624
qnrS1:River	-0.380887	0.244646	-1.55689	0.119803
qnrS2:River	-0.382275	0.244646	-1.56256	0.118462
sul1:River	-0.264881	0.244646	-1.08271	0.27919
sul2:River	-0.245699	0.244646	-1.0043	0.315468
tet32:River	0.559779	0.244646	2.28812	0.0223322
tet36:River	0.531653	0.244646	2.17315	0.0299959
tet39:River	-0.341409	0.244646	-1.39552	0.163159
tetA:River	-0.00604872	0.244646	-0.0247244	0.98028
tetB:River	-0.273372	0.244646	-1.11742	0.264077
tetC:River	-0.211165	0.244646	-0.863144	0.388259
tetG:River	-0.327181	0.244646	-1.33736	0.181399
tetH:River	-0.24727	0.244646	-1.01073	0.312384
tetM:River	0.213296	0.244646	0.871856	0.38349
tetO:River	0.564806	0.244646	2.30867	0.021159
tetQ:River	0.439167	0.244646	1.79511	0.0729289
tetS:River	0.564366	0.244646	2.30686	0.0212597
tetT:River	0.578944	0.244646	2.36645	0.0181433
tetW:River	0.599771	0.244646	2.45158	0.0143878
tetX:River	-0.375326	0.244646	-1.53416	0.125298
VanA:River	-0.083243	0.244646	-0.340259	0.733731
VanB:River	-0.101461	0.244646	-0.414724	0.67843
VanC:River	-0.0964334	0.244646	-0.394175	0.693533
VanD:River	-0.0994659	0.244646	-0.40657	0.684408
VanE:River	-0.185288	0.244646	-0.757371	0.449001
VanF:River	-0.104843	0.244646	-0.428551	0.66834
VanG:River	-0.160912	0.244646	-0.657733	0.510856
VanL:River	-0.105717	0.244646	-0.432123	0.665742
VanM:River	-0.103979	0.244646	-0.425019	0.670911
VanN:River	-0.0902752	0.244646	-0.369003	0.712201
aac(3)-i:Seawater	-0.386553	0.267996	-1.44238	0.149498
aac(3)-iid:Seawater	-0.385813	0.267996	-1.43962	0.150278
aac(6')-aph(2"):Seawater	-0.386553	0.267996	-1.44238	0.149498
aac(6')-ib3:Seawater	-0.385813	0.267996	-1.43962	0.150278
aadA1:Seawater	-0.383327	0.267996	-1.43034	0.152922
aadA24:Seawater	-0.383327	0.267996	-1.43034	0.152922
aadA2b:Seawater	-0.383327	0.267996	-1.43034	0.152922
ant(6')-ia:Seawater	-0.383327	0.267996	-1.43034	0.152922
aph(3")-ib:Seawater	-0.385813	0.267996	-1.43962	0.150278
aph(3)-iiia:Seawater	-0.38904	0.267996	-1.45166	0.1469
aph(6)-id:Seawater	-0.385813	0.267996	-1.43962	0.150278
blaACI-1:Seawater	-0.38904	0.267996	-1.45166	0.1469
blaAER-1:Seawater	-0.38904	0.267996	-1.45166	0.1469
blaBRO-1:Seawater	-0.38904	0.267996	-1.45166	0.1469
blaCARB-2:Seawater	-0.38904	0.267996	-1.45166	0.1469
blaCMY-2:Seawater	-0.38084	0.267996	-1.42106	0.1556
blaCTX-M-1:Seawater	-0.38904	0.267996	-1.45166	0.1469
blaDHA-1:Seawater	-0.38084	0.267996	-1.42106	0.1556
blaEBR-1:Seawater	-0.38904	0.267996	-1.45166	0.1469
blaOXA:Seawater	-0.384067	0.267996	-1.4331	0.152131
blaTEM:Seawater	-0.38904	0.267996	-1.45166	0.1469
braGES-1:Seawater	-0.38904	0.267996	-1.45166	0.1469
braNPS-1:Seawater	-0.384067	0.267996	-1.4331	0.152131
catB3:Seawater	-0.332647	0.267996	-1.24124	0.214801
catQ:Seawater	-0.385813	0.267996	-1.43962	0.150278
cfxA5:Seawater	-0.38904	0.267996	-1.45166	0.1469
cfxA6:Seawater	-0.38904	0.267996	-1.45166	0.1469
cmlA1:Seawater	-0.167909	0.267996	-0.626534	0.531103
cmlB1:Seawater	-0.162196	0.267996	-0.605215	0.545169
cmx:Seawater	-0.345079	0.267996	-1.28763	0.198165
ereD:Seawater	-0.266307	0.267996	-0.993697	0.320603
ermA:Seawater	-0.19526	0.267996	-0.728593	0.466416
ermB:Seawater	-0.19526	0.267996	-0.728593	0.466416
ermF:Seawater	-0.269534	0.267996	-1.00574	0.314777
ermG:Seawater	-0.218114	0.267996	-0.813868	0.415908
ermT:Seawater	-0.214622	0.267996	-0.800838	0.42341
floR:Seawater	-0.153996	0.267996	-0.574618	0.565675
fosA:Seawater	-0.383327	0.267996	-1.43034	0.152922
lnuC:Seawater	-0.38904	0.267996	-1.45166	0.1469
lnuD:Seawater	-0.38904	0.267996	-1.45166	0.1469
mcr-1.1:Seawater	-0.290642	0.267996	-1.0845	0.278397
mcr-5.1:Seawater	-0.297095	0.267996	-1.10858	0.26787
mdfA:Seawater	-0.30482	0.267996	-1.1374	0.255634
mefA:Seawater	-0.35476	0.267996	-1.32375	0.18588
mefB:Seawater	-0.360473	0.267996	-1.34507	0.178899
mefC:Seawater	-0.378354	0.267996	-1.41179	0.158314
mfpA:Seawater	-0.3801	0.267996	-1.4183	0.156405
mphA:Seawater	-0.38904	0.267996	-1.45166	0.1469
mphE:Seawater	-0.38904	0.267996	-1.45166	0.1469
mphG:Seawater	-0.38904	0.267996	-1.45166	0.1469
msrD:Seawater	1.32149	0.267996	4.93101	9.52817e-07
msrE:Seawater	0.570498	0.267996	2.12875	0.033511
oqxA:Seawater	0.0965966	0.267996	0.36044	0.718592
oqxB:Seawater	1.47982	0.267996	5.52178	4.24568e-08
qepA:Seawater	-0.38904	0.267996	-1.45166	0.1469
qnrB19:Seawater	-0.386553	0.267996	-1.44238	0.149498
qnrD1:Seawater	-0.383327	0.267996	-1.43034	0.152922
qnrS1:Seawater	-0.375127	0.267996	-1.39974	0.16189
qnrS2:Seawater	-0.3801	0.267996	-1.4183	0.156405
sul1:Seawater	-0.0732681	0.267996	-0.273392	0.784607
sul2:Seawater	-0.0168748	0.267996	-0.0629664	0.949805
tet32:Seawater	1.04503	0.267996	3.89941	0.000102657
tet36:Seawater	1.01371	0.267996	3.78255	0.000164148
tet39:Seawater	-0.334868	0.267996	-1.24952	0.211757
tetA:Seawater	-0.229275	0.267996	-0.855516	0.392464
tetB:Seawater	-0.328414	0.267996	-1.22544	0.220688
tetC:Seawater	-0.255621	0.267996	-0.953822	0.340397
tetG:Seawater	-0.323441	0.267996	-1.20689	0.227753
tetH:Seawater	-0.26308	0.267996	-0.981656	0.326499
tetM:Seawater	0.84453	0.267996	3.15127	0.00167242
tetO:Seawater	1.06217	0.267996	3.96337	7.89859e-05
tetQ:Seawater	0.857703	0.267996	3.20043	0.00141411
tetS:Seawater	1.07534	0.267996	4.01252	6.44115e-05
tetT:Seawater	1.09047	0.267996	4.06897	5.08219e-05
tetW:Seawater	1.07111	0.267996	3.99673	6.87909e-05
tetX:Seawater	-0.38904	0.267996	-1.45166	0.1469
VanA:Seawater	-0.00819987	0.267996	-0.0305969	0.975597
VanB:Seawater	-0.0260804	0.267996	-0.0973161	0.922494
VanC:Seawater	-0.0143883	0.267996	-0.0536883	0.957194
VanD:Seawater	-0.0196266	0.267996	-0.0732346	0.941634
VanE:Seawater	-0.153255	0.267996	-0.571856	0.567544
VanF:Seawater	-0.0218478	0.267996	-0.0815226	0.935042
VanG:Seawater	-0.134369	0.267996	-0.501384	0.616208
VanL:Seawater	-0.0332745	0.267996	-0.12416	0.901213
VanM:Seawater	-0.0171401	0.267996	-0.0639565	0.949017

## Sheet: Table S6
Table S6. Alpha diversity indices of microbial taxa in metagenomic assemblies, as predicted by Kraken 2.0
Sample Number	Sample Type	Species Richness*	Shannon Index	Simpson Index	Inverse Simpson Index
1	Effluent 1	318	4.06	0.95	20.75
2	Effluent 2	318	4.33	0.96	27.19
3	Effluent 3	318	4.13	0.95	21.59
4	River 1	318	5.31	0.99	102.29
5	River 2	318	5.33	0.99	103.89
6	River 3	318	5.12	0.99	76.64
7	Mesocosm 1	318	4.81	0.98	54.94
8	Mesocosm 2	318	4.93	0.98	65.24
13	D1 HDPE A	317	4.26	0.96	22.92
14	D1 HDPE B	313	3.7	0.93	13.68
15	D1 HDPE C	318	4.4	0.96	26.79
16	D1 LDPE A	315	4.59	0.97	39.43
17	D1 LDPE B	312	3.85	0.92	12.22
18	D1 LDPE C	315	3.89	0.95	20.62
19	D1 PET A	318	4.04	0.95	20.61
20	D1 PET B	304	3.29	0.92	12.26
22	D1 PP A	317	4.2	0.93	14.43
23	D1 PP B	317	4.54	0.97	28.83
24	D1 PP C	317	4.21	0.97	30.46
28	1W HDPE A	318	4.77	0.98	41.26
29	1W HDPE B	317	4.69	0.95	22.03
30	1W HDPE C	318	4.84	0.97	34.91
31	1W LDPE A	318	4.19	0.95	19
32	1W LDPE B	315	4.51	0.95	20.64
33	1W LDPE C	317	4.18	0.95	20.64
34	1W PET A	317	4.44	0.97	32.08
35	1W PET B	316	4.49	0.97	30.6
36	1W PET C	314	4.23	0.93	15.22
37	1W PP A	316	5.16	0.99	69.35
39	1W PP C	317	4.97	0.98	54.04
* Numbers refer to taxa deduced at species level only
